# Supplementary material for: N-(4-Bromo­phen­yl)-3,4,5-trimeth­oxy­benzamide
Source: Acta Crystallogr Sect E Struct Rep Online. 2012 May 5;68(Pt 6):o1658. doi: 10.1107/S1600536812018946 (PMC3379256; doi:10.1107/S1600536812018946)
Supplement: Supplementary file 1 [file e-68-o1658-sup1.cif]

##############################################################################
#                                                                            #
# This CIF contains the data in a paper accepted for publication in          #
# Acta Crystallographica Section E. It conforms to the requirements of       #
# Notes for Authors for Acta Crystallographica Section E, and has been       #
# peer reviewed under the auspices of the IUCr Commission on Journals.       #
#                                                                            #
# Full details of the Crystallographic Information File format               #
# are given in the paper "The Crystallographic Information File (CIF):       #
# a New Standard Archive File for Crystallography" by S. R. Hall, F. H.      #
# Allen and I. D. Brown [Acta Cryst. (1991), A47, 655-685].                  #
#                                                                            #
# The current version of the core CIF dictionary is obtainable from          #
# ftp://ftp.iucr.org/pub/cif_core.dic.                                       #
#                                                                            #
# Software is freely available for graphical display of the structure(s)     #
# in this CIF. For information consult the CIF software page                 #
# http://www.iucr.org/resources/cif/software.                                #
#                                                                            #
# This file may be used for bona fide research purposes within the           #
# scientific community so long as proper attribution is given to the journal # 
# article from which it was obtained.                                        #
#                                                                            #
##############################################################################
data_I
_audit_creation_method     SHELXL-97
_chemical_name_systematic
;
<i>N</i>-(4-Bromophenyl)-3,4,5-trimethoxybenzamide
;
_chemical_name_common     ?
_chemical_formula_moiety     'C16 H16 Br N O4'
_chemical_formula_sum     'C16 H16 Br N O4'
_chemical_formula_iupac     'C16 H16 Br N O4'
_chemical_formula_weight     366.21
_chemical_melting_point     ?
_symmetry_cell_setting     monoclinic
_symmetry_space_group_name_H-M     'C c'
_symmetry_space_group_name_hall     'C -2yc'
loop_
    _symmetry_equiv_pos_as_xyz
    'x, y, z'
    'x, -y, z+1/2'
    'x+1/2, y+1/2, z'
    'x+1/2, -y+1/2, z+1/2'
_cell_length_a     9.5860(19)
_cell_length_b     26.010(5)
_cell_length_c     7.1390(14)
_cell_angle_alpha     90.00
_cell_angle_beta     112.04(3)
_cell_angle_gamma     90.00
_cell_volume     1649.9(6)
_cell_formula_units_Z     4
_cell_measurement_reflns_used     25
_cell_measurement_theta_min     10
_cell_measurement_theta_max     13
_cell_measurement_temperature     293(2)
_cell_special_details     ?
_exptl_crystal_description     block
_exptl_crystal_colour     colourless
_exptl_crystal_size_max     0.20
_exptl_crystal_size_mid     0.10
_exptl_crystal_size_min     0.10
_exptl_crystal_density_diffrn     1.474
_exptl_crystal_density_meas     ?
_exptl_crystal_density_method     'not measured'
_exptl_crystal_F_000     744
_exptl_absorpt_coefficient_mu     2.508
_exptl_absorpt_correction_type     psi-scan
_exptl_absorpt_process_details     '(North <i>et al.</i>, 1968)'
_exptl_absorpt_correction_T_min     0.6339
_exptl_absorpt_correction_T_max     0.7876
_exptl_special_details     ?
_diffrn_ambient_temperature     293(2)
_diffrn_radiation_type     MoK\a
_diffrn_radiation_wavelength     0.71073
_diffrn_radiation_source     'fine-focus sealed tube'
_diffrn_radiation_monochromator     graphite
_diffrn_measurement_device_type     'Enraf--Nonius CAD-4'
_diffrn_measurement_method     \w/2\q
_diffrn_detector_area_resol_mean     ?
_diffrn_reflns_number     3194
_diffrn_reflns_av_R_equivalents     0.0642
_diffrn_reflns_av_sigmaI/netI     0.0694
_diffrn_reflns_theta_min     1.57
_diffrn_reflns_theta_max     25.36
_diffrn_reflns_theta_full     25.36
_diffrn_measured_fraction_theta_max     1.000
_diffrn_measured_fraction_theta_full     1.000
_diffrn_reflns_limit_h_min     0
_diffrn_reflns_limit_h_max     11
_diffrn_reflns_limit_k_min     -31
_diffrn_reflns_limit_k_max     31
_diffrn_reflns_limit_l_min     -8
_diffrn_reflns_limit_l_max     7
_diffrn_standards_number     3
_diffrn_standards_interval_count     200
_diffrn_standards_interval_time     120
_diffrn_standards_decay_%     1
_refine_special_details
;
Refinement of <i>F</i>^2^ against ALL reflections. The weighted <i>R</i>-factor
<i>wR</i> and goodness of fit <i>S</i> are based on <i>F</i>^2^, conventional
<i>R</i>-factors <i>R</i> are based on <i>F</i>, with <i>F</i> set to zero for
negative <i>F</i>^2^. The threshold expression of <i>F</i>^2^ >
\s(<i>F</i>^2^) is used only for calculating <i>R</i>-factors(gt) <i>etc</i>.
and is not relevant to the choice of reflections for refinement.
<i>R</i>-factors based on <i>F</i>^2^ are statistically about twice as large
as those based on <i>F</i>, and <i>R</i>- factors based on ALL data will be
even larger.
;
_reflns_number_total     1616
_reflns_number_gt     1206
_reflns_threshold_expression     I>2sigma(I)
_refine_ls_structure_factor_coef     Fsqd
_refine_ls_matrix_type     full
_refine_ls_R_factor_all     0.0683
_refine_ls_R_factor_gt     0.0447
_refine_ls_wR_factor_gt     0.0862
_refine_ls_wR_factor_ref     0.0944
_refine_ls_goodness_of_fit_ref     1.004
_refine_ls_restrained_S_all     1.003
_refine_ls_number_reflns     1616
_refine_ls_number_parameters     199
_refine_ls_number_restraints     2
_refine_ls_hydrogen_treatment     constr
_refine_ls_weighting_scheme     calc
_refine_ls_weighting_details
         'calc w=1/[\s^2^(Fo^2^)+(0.0430P)^2^+0.0000P] where P=(Fo^2^+2Fc^2^)/3'
_atom_sites_solution_hydrogens     geom
_atom_sites_solution_primary     direct
_atom_sites_solution_secondary     difmap
_refine_ls_shift/su_max     0.000
_refine_ls_shift/su_mean     0.000
_refine_diff_density_max     0.365
_refine_diff_density_min     -0.263
_refine_ls_extinction_method     none
_refine_ls_extinction_coef     ?
_refine_ls_abs_structure_details     'Flack (1983), 91 Friedel pairs'
_refine_ls_abs_structure_Flack     0.010(17)
loop_
    _atom_type_symbol
    _atom_type_description
    _atom_type_scat_dispersion_real
    _atom_type_scat_dispersion_imag
    _atom_type_scat_source
    'C' 'C' 0.0033 0.0016
                         'International Tables Vol C Tables 4.2.6.8 and 6.1.1.4'
    'H' 'H' 0.0000 0.0000
                         'International Tables Vol C Tables 4.2.6.8 and 6.1.1.4'
    'N' 'N' 0.0061 0.0033
                         'International Tables Vol C Tables 4.2.6.8 and 6.1.1.4'
    'O' 'O' 0.0106 0.0060
                         'International Tables Vol C Tables 4.2.6.8 and 6.1.1.4'
    'Br' 'Br' -0.2901 2.4595
                         'International Tables Vol C Tables 4.2.6.8 and 6.1.1.4'
_computing_data_collection     'CAD-4 EXPRESS (Enraf--Nonius, 1989)'
_computing_cell_refinement     'CAD-4 EXPRESS (Enraf--Nonius, 1989)'
_computing_data_reduction     'XCAD4 (Harms & Wocadlo, 1995)'
_computing_structure_solution     'SHELXS97 (Sheldrick, 2008)'
_computing_structure_refinement     'SHELXL97 (Sheldrick, 2008)'
_computing_molecular_graphics     'SHELXTL (Sheldrick, 2008)'
_computing_publication_material     'SHELXL97 (Sheldrick, 2008)'
loop_
    _atom_site_type_symbol
    _atom_site_label
    _atom_site_fract_x
    _atom_site_fract_y
    _atom_site_fract_z
    _atom_site_U_iso_or_equiv
    _atom_site_adp_type
    _atom_site_calc_flag
    _atom_site_refinement_flags
    _atom_site_occupancy
    _atom_site_symmetry_multiplicity
    _atom_site_disorder_assembly
    _atom_site_disorder_group
    Br Br 0.49808(11) 0.47594(3) 0.04427(12) 0.0691(3) Uani d . 1 1 . .
    N N 0.5036(10) 0.28535(15) 0.5367(13) 0.0464(12) Uani d . 1 1 . .
    H H0A 0.5729 0.2840 0.6555 0.056 Uiso calc R 1 1 . .
    O O1 0.4265(6) 0.05888(17) 0.6046(7) 0.0626(14) Uani d . 1 1 . .
    C C6 0.5016(7) 0.2076(3) 0.8251(10) 0.0440(17) Uani d . 1 1 . .
    H H6A 0.5203 0.2407 0.8776 0.053 Uiso calc R 1 1 . .
    C C5 0.5285(8) 0.1651(3) 0.9537(11) 0.0429(17) Uani d . 1 1 . .
    O O2 0.5191(7) 0.07461(17) 0.9997(8) 0.0588(15) Uani d . 1 1 . .
    O O3 0.5812(7) 0.1688(2) 1.1618(7) 0.0637(15) Uani d . 1 1 . .
    C C4 0.5010(8) 0.1162(3) 0.8755(10) 0.0479(18) Uani d . 1 1 . .
    O O4 0.3061(5) 0.24199(18) 0.3087(8) 0.0559(13) Uani d . 1 1 . .
    C C3 0.4450(8) 0.1084(3) 0.6641(11) 0.0485(18) Uani d . 1 1 . .
    C C2 0.4170(8) 0.1506(3) 0.5388(11) 0.0473(17) Uani d . 1 1 . .
    H H2A 0.3778 0.1461 0.3994 0.057 Uiso calc R 1 1 . .
    C C1 0.4467(7) 0.1996(2) 0.6193(10) 0.0364(15) Uani d . 1 1 . .
    C C7 0.3625(12) 0.0497(3) 0.3925(12) 0.077(3) Uani d . 1 1 . .
    H H7A 0.3546 0.0134 0.3677 0.115 Uiso calc R 1 1 . .
    H H7B 0.4256 0.0647 0.3297 0.115 Uiso calc R 1 1 . .
    H H7C 0.2642 0.0650 0.3372 0.115 Uiso calc R 1 1 . .
    C C8 0.6627(12) 0.0518(4) 1.0685(17) 0.102(3) Uani d . 1 1 . .
    H H8A 0.6647 0.0231 1.1541 0.153 Uiso calc R 1 1 . .
    H H8B 0.7367 0.0766 1.1435 0.153 Uiso calc R 1 1 . .
    H H8C 0.6846 0.0402 0.9549 0.153 Uiso calc R 1 1 . .
    C C9 0.6542(13) 0.2131(3) 1.2509(12) 0.090(3) Uani d . 1 1 . .
    H H9A 0.6845 0.2104 1.3949 0.134 Uiso calc R 1 1 . .
    H H9B 0.5876 0.2418 1.2027 0.134 Uiso calc R 1 1 . .
    H H9C 0.7414 0.2178 1.2174 0.134 Uiso calc R 1 1 . .
    C C10 0.4106(8) 0.2446(3) 0.4759(11) 0.0456(17) Uani d . 1 1 . .
    C C11 0.4968(7) 0.3301(2) 0.4216(10) 0.0403(15) Uani d . 1 1 . .
    C C12 0.3606(8) 0.3507(3) 0.2917(11) 0.0508(18) Uani d . 1 1 . .
    H H12A 0.2701 0.3352 0.2792 0.061 Uiso calc R 1 1 . .
    C C13 0.3614(9) 0.3948(2) 0.1802(11) 0.054(2) Uani d . 1 1 . .
    H H13A 0.2714 0.4088 0.0924 0.064 Uiso calc R 1 1 . .
    C C14 0.4971(8) 0.4173(3) 0.2018(10) 0.0514(19) Uani d . 1 1 . .
    C C15 0.6283(9) 0.3986(3) 0.3347(12) 0.057(2) Uani d . 1 1 . .
    H H15A 0.7182 0.4154 0.3539 0.068 Uiso calc R 1 1 . .
    C C16 0.6286(8) 0.3538(3) 0.4433(11) 0.0515(19) Uani d . 1 1 . .
    H H16B 0.7193 0.3402 0.5308 0.062 Uiso calc R 1 1 . .
loop_
    _atom_site_aniso_label
    _atom_site_aniso_U_11
    _atom_site_aniso_U_22
    _atom_site_aniso_U_33
    _atom_site_aniso_U_12
    _atom_site_aniso_U_13
    _atom_site_aniso_U_23
    Br 0.0741(5) 0.0650(5) 0.0620(4) -0.0090(6) 0.0184(4) 0.0183(5)
    N 0.047(3) 0.038(3) 0.041(3) -0.004(4) 0.002(2) 0.008(4)
    O1 0.084(4) 0.029(3) 0.061(3) -0.007(3) 0.011(3) -0.003(2)
    C6 0.032(4) 0.041(4) 0.057(5) 0.002(3) 0.014(3) -0.002(3)
    C5 0.038(4) 0.043(4) 0.045(4) 0.002(3) 0.012(3) 0.002(3)
    O2 0.065(4) 0.048(3) 0.057(4) 0.001(3) 0.016(3) 0.016(3)
    O3 0.081(4) 0.064(4) 0.040(3) -0.013(3) 0.016(3) -0.002(2)
    C4 0.039(4) 0.050(5) 0.050(4) 0.000(3) 0.011(3) 0.008(3)
    O4 0.041(3) 0.051(3) 0.059(3) -0.006(3) 0.000(3) 0.001(2)
    C3 0.043(4) 0.047(4) 0.051(5) -0.001(3) 0.012(4) 0.001(3)
    C2 0.040(4) 0.046(4) 0.045(4) -0.001(3) 0.004(3) 0.001(3)
    C1 0.027(3) 0.038(4) 0.041(4) 0.002(3) 0.010(3) 0.003(3)
    C7 0.107(7) 0.044(5) 0.065(5) -0.008(5) 0.016(5) -0.014(4)
    C8 0.089(8) 0.086(7) 0.109(8) 0.022(6) 0.013(7) 0.042(6)
    C9 0.143(10) 0.080(6) 0.047(5) -0.047(6) 0.037(6) -0.025(4)
    C10 0.034(4) 0.046(4) 0.050(5) 0.005(3) 0.008(4) 0.002(3)
    C11 0.035(4) 0.037(4) 0.042(4) 0.003(3) 0.006(3) -0.001(3)
    C12 0.036(4) 0.049(4) 0.060(4) 0.001(3) 0.009(4) 0.009(3)
    C13 0.042(4) 0.045(4) 0.062(5) 0.004(4) 0.006(4) 0.018(4)
    C14 0.047(5) 0.060(5) 0.045(4) -0.006(4) 0.015(4) -0.006(3)
    C15 0.046(5) 0.054(5) 0.064(5) -0.006(4) 0.014(4) 0.012(4)
    C16 0.039(4) 0.048(4) 0.051(4) -0.008(3) -0.003(3) 0.003(3)
_geom_special_details
;
All e.s.d.'s (except the e.s.d. in the dihedral angle between two l.s. planes)
are estimated using the full covariance matrix. The cell e.s.d.'s are taken
into account individually in the estimation of e.s.d.'s in distances, angles
and torsion angles; correlations between e.s.d.'s in cell parameters are only
used when they are defined by crystal symmetry. An approximate (isotropic)
treatment of cell e.s.d.'s is used for estimating e.s.d.'s involving l.s.
planes.
;
loop_
    _geom_bond_atom_site_label_1
    _geom_bond_atom_site_label_2
    _geom_bond_site_symmetry_2
    _geom_bond_distance
    _geom_bond_publ_flag
    Br C14 . 1.898(7) ?
    N C10 . 1.347(9) ?
    N C11 . 1.413(8) ?
    N H0A . 0.8600 ?
    O1 C3 . 1.347(8) ?
    O1 C7 . 1.424(9) ?
    C6 C1 . 1.378(9) ?
    C6 C5 . 1.396(10) ?
    C6 H6A . 0.9300 ?
    C5 C4 . 1.375(10) ?
    C5 O3 . 1.382(8) ?
    O2 C4 . 1.368(8) ?
    O2 C8 . 1.407(11) ?
    O3 C9 . 1.372(9) ?
    C4 C3 . 1.414(10) ?
    O4 C10 . 1.239(8) ?
    C3 C2 . 1.377(9) ?
    C2 C1 . 1.383(9) ?
    C2 H2A . 0.9300 ?
    C1 C10 . 1.506(9) ?
    C7 H7A . 0.9600 ?
    C7 H7B . 0.9600 ?
    C7 H7C . 0.9600 ?
    C8 H8A . 0.9600 ?
    C8 H8B . 0.9600 ?
    C8 H8C . 0.9600 ?
    C9 H9A . 0.9600 ?
    C9 H9B . 0.9600 ?
    C9 H9C . 0.9600 ?
    C11 C16 . 1.361(9) ?
    C11 C12 . 1.394(9) ?
    C12 C13 . 1.397(9) ?
    C12 H12A . 0.9300 ?
    C13 C14 . 1.381(10) ?
    C13 H13A . 0.9300 ?
    C14 C15 . 1.350(10) ?
    C15 C16 . 1.398(10) ?
    C15 H15A . 0.9300 ?
    C16 H16B . 0.9300 ?
loop_
    _geom_angle_atom_site_label_1
    _geom_angle_atom_site_label_2
    _geom_angle_atom_site_label_3
    _geom_angle_site_symmetry_1
    _geom_angle_site_symmetry_3
    _geom_angle
    _geom_angle_publ_flag
    C10 N C11 . . 125.5(8) ?
    C10 N H0A . . 117.2 ?
    C11 N H0A . . 117.2 ?
    C3 O1 C7 . . 116.6(6) ?
    C1 C6 C5 . . 119.0(7) ?
    C1 C6 H6A . . 120.5 ?
    C5 C6 H6A . . 120.5 ?
    C4 C5 O3 . . 116.0(7) ?
    C4 C5 C6 . . 120.3(7) ?
    O3 C5 C6 . . 123.7(7) ?
    C4 O2 C8 . . 115.4(6) ?
    C9 O3 C5 . . 118.3(6) ?
    O2 C4 C5 . . 120.7(6) ?
    O2 C4 C3 . . 118.9(6) ?
    C5 C4 C3 . . 120.3(6) ?
    O1 C3 C2 . . 125.9(7) ?
    O1 C3 C4 . . 115.2(6) ?
    C2 C3 C4 . . 118.8(7) ?
    C3 C2 C1 . . 120.3(6) ?
    C3 C2 H2A . . 119.8 ?
    C1 C2 H2A . . 119.8 ?
    C6 C1 C2 . . 121.2(6) ?
    C6 C1 C10 . . 120.4(6) ?
    C2 C1 C10 . . 118.3(6) ?
    O1 C7 H7A . . 109.5 ?
    O1 C7 H7B . . 109.5 ?
    H7A C7 H7B . . 109.5 ?
    O1 C7 H7C . . 109.5 ?
    H7A C7 H7C . . 109.5 ?
    H7B C7 H7C . . 109.5 ?
    O2 C8 H8A . . 109.5 ?
    O2 C8 H8B . . 109.5 ?
    H8A C8 H8B . . 109.5 ?
    O2 C8 H8C . . 109.5 ?
    H8A C8 H8C . . 109.5 ?
    H8B C8 H8C . . 109.5 ?
    O3 C9 H9A . . 109.5 ?
    O3 C9 H9B . . 109.5 ?
    H9A C9 H9B . . 109.5 ?
    O3 C9 H9C . . 109.5 ?
    H9A C9 H9C . . 109.5 ?
    H9B C9 H9C . . 109.5 ?
    O4 C10 N . . 123.4(7) ?
    O4 C10 C1 . . 120.6(6) ?
    N C10 C1 . . 115.9(6) ?
    C16 C11 C12 . . 120.0(6) ?
    C16 C11 N . . 118.0(6) ?
    C12 C11 N . . 122.0(7) ?
    C11 C12 C13 . . 119.3(7) ?
    C11 C12 H12A . . 120.3 ?
    C13 C12 H12A . . 120.3 ?
    C14 C13 C12 . . 119.4(7) ?
    C14 C13 H13A . . 120.3 ?
    C12 C13 H13A . . 120.3 ?
    C15 C14 C13 . . 121.1(7) ?
    C15 C14 Br . . 119.7(6) ?
    C13 C14 Br . . 119.3(6) ?
    C14 C15 C16 . . 119.7(7) ?
    C14 C15 H15A . . 120.1 ?
    C16 C15 H15A . . 120.1 ?
    C11 C16 C15 . . 120.4(7) ?
    C11 C16 H16B . . 119.8 ?
    C15 C16 H16B . . 119.8 ?
loop_
    _geom_torsion_atom_site_label_1
    _geom_torsion_atom_site_label_2
    _geom_torsion_atom_site_label_3
    _geom_torsion_atom_site_label_4
    _geom_torsion_site_symmetry_1
    _geom_torsion_site_symmetry_2
    _geom_torsion_site_symmetry_3
    _geom_torsion_site_symmetry_4
    _geom_torsion
    _geom_torsion_publ_flag
    C1 C6 C5 C4 . . . . 0.2(10) ?
    C1 C6 C5 O3 . . . . -179.0(7) ?
    C4 C5 O3 C9 . . . . 159.9(8) ?
    C6 C5 O3 C9 . . . . -20.9(11) ?
    C8 O2 C4 C5 . . . . -91.1(9) ?
    C8 O2 C4 C3 . . . . 92.5(9) ?
    O3 C5 C4 O2 . . . . 2.9(10) ?
    C6 C5 C4 O2 . . . . -176.4(6) ?
    O3 C5 C4 C3 . . . . 179.2(7) ?
    C6 C5 C4 C3 . . . . 0.0(10) ?
    C7 O1 C3 C2 . . . . -4.5(11) ?
    C7 O1 C3 C4 . . . . 176.6(7) ?
    O2 C4 C3 O1 . . . . -5.5(9) ?
    C5 C4 C3 O1 . . . . 178.1(6) ?
    O2 C4 C3 C2 . . . . 175.5(6) ?
    C5 C4 C3 C2 . . . . -0.9(11) ?
    O1 C3 C2 C1 . . . . -177.2(7) ?
    C4 C3 C2 C1 . . . . 1.6(10) ?
    C5 C6 C1 C2 . . . . 0.6(10) ?
    C5 C6 C1 C10 . . . . 177.6(6) ?
    C3 C2 C1 C6 . . . . -1.5(10) ?
    C3 C2 C1 C10 . . . . -178.6(6) ?
    C11 N C10 O4 . . . . -0.3(13) ?
    C11 N C10 C1 . . . . 175.8(7) ?
    C6 C1 C10 O4 . . . . -147.3(7) ?
    C2 C1 C10 O4 . . . . 29.8(9) ?
    C6 C1 C10 N . . . . 36.4(9) ?
    C2 C1 C10 N . . . . -146.4(7) ?
    C10 N C11 C16 . . . . -145.7(8) ?
    C10 N C11 C12 . . . . 35.4(12) ?
    C16 C11 C12 C13 . . . . 1.8(10) ?
    N C11 C12 C13 . . . . -179.3(7) ?
    C11 C12 C13 C14 . . . . -0.3(11) ?
    C12 C13 C14 C15 . . . . -2.7(11) ?
    C12 C13 C14 Br . . . . 178.1(5) ?
    C13 C14 C15 C16 . . . . 4.2(12) ?
    Br C14 C15 C16 . . . . -176.7(6) ?
    C12 C11 C16 C15 . . . . -0.4(11) ?
    N C11 C16 C15 . . . . -179.3(8) ?
    C14 C15 C16 C11 . . . . -2.6(12) ?
loop_
    _geom_hbond_atom_site_label_D
    _geom_hbond_atom_site_label_H
    _geom_hbond_atom_site_label_A
    _geom_hbond_site_symmetry_A
    _geom_hbond_distance_DH
    _geom_hbond_distance_HA
    _geom_hbond_distance_DA
    _geom_hbond_angle_DHA
    N H0A O4 4 0.86 2.19 2.909(9) 140.3
data_global
_journal_date_recd_electronic     2012-04-25
_journal_date_accepted     2012-04-27
_journal_name_full     'Acta Crystallographica, Section E'
_journal_year     2012
_journal_volume     68
_journal_issue      6
_journal_page_first     o1658
_journal_page_last     o1658
_journal_paper_category     QO
_journal_paper_doi     10.1107/S1600536812018946
_journal_coeditor_code     KP2410
_publ_contact_author_name     'Wen Gu'
_publ_contact_author_address
;
College of Chemical Engineering,
Nanjing Forestry University,
Nanjing 210037,
People's Republic of China
;
_publ_contact_author_email     njguwen@163.com
_publ_contact_author_fax     ?
_publ_contact_author_phone     '086 25 85428369'
_publ_section_title
;
<i>N</i>-(4-Bromophenyl)-3,4,5-trimethoxybenzamide
;
loop_
    _publ_author_name
    _publ_author_footnote
    _publ_author_address
    'Gu, Wen' .
;
College of Chemical Engineering,
Nanjing Forestry University,
Nanjing 210037,
People's Republic of China
;
    'Qiao, Chao' .
;
College of Chemical Engineering,
Nanjing Forestry University,
Nanjing 210037,
People's Republic of China
;
