# Supplementary material for: N-(4-Bromo­phen­yl)-3,4,5-trimeth­oxy­benzamide
Source: Acta Crystallogr Sect E Struct Rep Online. 2012 May 5;68(Pt 6):o1658. doi: 10.1107/S1600536812018946 (PMC3379256; doi:10.1107/S1600536812018946)
Supplement: Supplementary file 2 [file e-68-o1658-Isup2.hkl]

# 
# h,k,l, Fc-squared, Fo-squared, sigma(Fo-squared) and status flag 
# 
data_I
_shelx_title ' B in Cc' 
_shelx_refln_list_code          4 
_shelx_F_calc_maximum      274.24 
_exptl_crystal_F_000       744.00 
_reflns_d_resolution_high  0.8296 
 
loop_ 
 _symmetry_equiv_pos_as_xyz 
 'x, y, z' 
 'x, -y, z+1/2' 
 'x+1/2, y+1/2, z' 
 'x+1/2, -y+1/2, z+1/2' 
 
_cell_length_a     9.5860 
_cell_length_b    26.0100 
_cell_length_c     7.1390 
_cell_angle_alpha  90.000 
_cell_angle_beta  112.040 
_cell_angle_gamma  90.000 
 
_shelx_F_squared_multiplier     1.000 
 
loop_ 
 _refln_index_h 
 _refln_index_k 
 _refln_index_l 
 _refln_F_squared_calc 
 _refln_F_squared_meas 
 _refln_F_squared_sigma 
 _refln_observed_status 
   2   0  -8      215.48       68.20     71.83 o 
   4   0  -8      228.58      283.87     72.42 o 
   6   0  -8      117.40      107.03     70.67 o 
   1   1  -8      225.88      251.06     47.62 o 
   3   1  -8      208.63      133.26     51.82 o 
   5   1  -8      189.85      105.55     53.92 o 
   7   1  -8      128.98      125.09     72.43 o 
   2   2  -8      127.56      156.57     95.94 o 
   4   2  -8       28.01       81.07     49.61 o 
   6   2  -8       26.75        8.87     50.20 o 
   1   3  -8       47.98       63.98     76.57 o 
   3   3  -8      101.08      180.44     50.76 o 
   5   3  -8       98.70      126.23     55.92 o 
   7   3  -8       18.81       25.87     48.69 o 
   2   4  -8       34.69       46.40     50.17 o 
   4   4  -8      261.38      162.80     53.67 o 
   6   4  -8      180.61      150.50     81.53 o 
   1   5  -8      183.37      198.85     54.00 o 
   3   5  -8      117.49       43.15     52.15 o 
   5   5  -8       53.08      117.07     75.92 o 
   7   5  -8       36.67        9.46     48.17 o 
   2   6  -8      206.86      226.73     93.23 o 
   4   6  -8       61.84       70.59     52.48 o 
   6   6  -8       52.78       59.34     60.88 o 
   1   7  -8        0.14       80.29     45.40 o 
   3   7  -8       11.77       35.07     49.35 o 
   5   7  -8       46.53       40.08     75.45 o 
   7   7  -8       37.21       31.86     47.30 o 
   2   8  -8       24.08      167.12     54.94 o 
   4   8  -8       14.09       14.16     51.38 o 
   6   8  -8        7.09       64.36     48.14 o 
   3   9  -8        1.35       52.00     47.84 o 
   5   9  -8        7.15       32.01     99.40 o 
   4  10  -8       36.24       23.62     68.35 o 
   6  10  -8        8.13       21.30     48.07 o 
   3  11  -8       72.80       39.75     48.96 o 
   5  11  -8       40.81       11.43     79.82 o 
   1   1  -7        4.47       55.06     45.67 o 
   3   1  -7       63.06       43.55    111.33 o 
   5   1  -7       80.71       48.07     49.50 o 
   7   1  -7       10.69       50.17     50.17 o 
   9   1  -7        3.10       37.35     44.84 o 
   0   2  -7      109.98      118.74     64.96 o 
   2   2  -7      102.09      172.59     47.96 o 
   4   2  -7       49.92        5.32     47.68 o 
   6   2  -7       86.24       22.76     66.67 o 
   8   2  -7       51.23       10.90     47.55 o 
   1   3  -7      231.81      292.74     49.00 o 
   3   3  -7      207.74      238.53     48.95 o 
   5   3  -7      115.43      242.37     48.32 o 
   7   3  -7      188.22      151.59     55.52 o 
   9   3  -7       66.32        2.81     47.23 o 
   0   4  -7      236.34      241.25     55.98 o 
   2   4  -7      241.04      328.34     57.25 o 
   4   4  -7      140.78      155.21     48.00 o 
   6   4  -7      179.62      170.05     50.85 o 
   8   4  -7      188.95      143.88     50.09 o 
   1   5  -7      452.61      418.83    129.19 o 
   3   5  -7      307.78      329.29     51.15 o 
   5   5  -7      114.40      101.14     51.20 o 
   7   5  -7        3.27       15.49     48.84 o 
   9   5  -7        6.83        2.33     65.53 o 
   0   6  -7       46.67      109.19     89.28 o 
   2   6  -7      141.77      113.81     50.41 o 
   4   6  -7      381.78      354.37     53.41 o 
   6   6  -7      384.95      388.55     54.31 o 
   8   6  -7      142.53      125.47     48.16 o 
   1   7  -7      137.26      231.04     77.07 o 
   3   7  -7      342.75      261.44     52.71 o 
   5   7  -7      225.73      258.79     51.48 o 
   7   7  -7       51.27       58.04     51.30 o 
   9   7  -7       16.88       72.08     44.35 o 
   0   8  -7      270.23      236.45     49.84 o 
   2   8  -7      376.62      293.50     54.47 o 
   4   8  -7      298.31      292.16     54.13 o 
   6   8  -7      184.02      131.62     66.30 o 
   8   8  -7      113.14        4.00     48.70 o 
   1   9  -7      346.17      480.76     55.30 o 
   3   9  -7      256.60      326.44     60.73 o 
   5   9  -7      432.52      407.19     55.01 o 
   7   9  -7      314.11      213.01     52.52 o 
   0  10  -7      217.35      233.04     51.75 o 
   2  10  -7      140.67      226.03     64.28 o 
   4  10  -7      136.58      128.49     51.93 o 
   6  10  -7      143.44      154.09     58.48 o 
   8  10  -7       86.15      116.70     46.23 o 
   1  11  -7      209.20      243.00     51.05 o 
   3  11  -7      330.96      466.88    103.33 o 
   5  11  -7      153.95      222.36     52.49 o 
   7  11  -7       75.98        7.91     50.72 o 
   0  12  -7      200.90      119.74     50.40 o 
   2  12  -7      298.61      384.78     57.47 o 
   4  12  -7      215.66      238.77     53.78 o 
   6  12  -7      188.54      120.46     53.97 o 
   8  12  -7      102.90      122.79     46.55 o 
   1  13  -7      317.69      350.84     53.95 o 
   3  13  -7       64.59      105.46     53.38 o 
   5  13  -7      152.59      116.01     53.35 o 
   7  13  -7      213.32      168.48     51.27 o 
   0  14  -7      168.08      101.22     75.73 o 
   2  14  -7      299.69      373.52     53.43 o 
   4  14  -7      264.79      241.60     53.62 o 
   6  14  -7       62.91       75.58     55.25 o 
   1  15  -7       28.07        5.03     49.74 o 
   3  15  -7      150.25      162.79     54.24 o 
   5  15  -7      121.31      156.88     51.69 o 
   7  15  -7       88.48       36.28     49.56 o 
   2  16  -7      100.47      147.29     69.59 o 
   4  16  -7      154.69      171.35     52.76 o 
   6  16  -7      145.36      147.67     52.20 o 
   3  17  -7      174.73      299.62    130.31 o 
   5  17  -7      103.02      110.87     53.87 o 
   4  18  -7      116.27       75.90     50.50 o 
   0   0  -6      683.59      738.23     67.74 o 
   2   0  -6     1437.37     1364.73     74.73 o 
   4   0  -6      738.29      776.96     68.55 o 
   6   0  -6      884.89     1015.27     74.24 o 
   8   0  -6      576.01      531.05     76.96 o 
  10   0  -6      143.70      185.11     67.19 o 
   1   1  -6     1221.80     1225.65     56.73 o 
   3   1  -6     2127.95     2145.57     59.96 o 
   5   1  -6     1017.92     1084.33     52.55 o 
   7   1  -6      250.86      261.23     47.75 o 
   9   1  -6      107.10       50.53     49.27 o 
   0   2  -6     1392.62     1345.81     55.78 o 
   2   2  -6      545.21      574.88     46.48 o 
   4   2  -6      859.30      858.11    102.90 o 
   6   2  -6      575.81      591.59     49.95 o 
   8   2  -6      162.86      116.28     49.97 o 
  10   2  -6       52.70      101.99     44.83 o 
   1   3  -6      698.66      761.31     48.78 o 
   3   3  -6      326.28      370.09     85.86 o 
   5   3  -6      297.25      366.24     46.45 o 
   7   3  -6      457.86      494.33     60.16 o 
   9   3  -6      196.47      156.35     50.19 o 
   0   4  -6      340.77      408.83     44.71 o 
   2   4  -6      754.05      798.63     54.12 o 
   4   4  -6      392.34      443.17     46.57 o 
   6   4  -6      381.06      484.48     81.53 o 
   8   4  -6      136.78      191.55     95.81 o 
  10   4  -6        9.97       99.96     45.23 o 
   1   5  -6      871.41      825.13     49.96 o 
   3   5  -6     1087.74     1142.76     52.95 o 
   5   5  -6      803.29      932.58     77.51 o 
   7   5  -6      192.07      249.98     45.65 o 
   9   5  -6       60.19       23.63     59.43 o 
   0   6  -6      266.22      260.29     47.80 o 
   2   6  -6      346.88      367.11     67.34 o 
   4   6  -6      400.37      400.55     87.51 o 
   6   6  -6      310.36      278.47     49.88 o 
   8   6  -6       38.46       47.55     47.55 o 
  10   6  -6      103.54       98.18     68.06 o 
   1   7  -6       12.21       16.84     42.19 o 
   3   7  -6      213.46      257.73     44.50 o 
   5   7  -6       79.86       92.16     73.01 o 
   7   7  -6        1.11       43.64     62.73 o 
   9   7  -6        1.74        3.30     46.96 o 
   0   8  -6      123.81      147.29     43.75 o 
   2   8  -6      908.99     1012.89     61.94 o 
   4   8  -6      856.83      964.52     51.44 o 
   6   8  -6      142.82       95.18     55.09 o 
   8   8  -6       53.37       39.84     96.86 o 
  10   8  -6        9.25       40.50     43.82 o 
   1   9  -6       32.31       40.33     44.49 o 
   3   9  -6      363.66      383.05     49.03 o 
   5   9  -6       83.25       17.22     54.13 o 
   7   9  -6       27.57       28.99     47.22 o 
   9   9  -6       15.50       48.21     48.21 o 
   0  10  -6      127.04      173.56     46.19 o 
   2  10  -6       46.63        4.90     45.87 o 
   4  10  -6       36.43       13.03     46.02 o 
   6  10  -6       77.44       83.28     47.17 o 
   8  10  -6       87.92      102.17     47.65 o 
   1  11  -6      175.98      142.63     67.33 o 
   3  11  -6      199.42      154.23     46.94 o 
   5  11  -6       80.05       45.10     45.76 o 
   7  11  -6       41.31      102.06     63.26 o 
   9  11  -6       26.21        0.76     46.86 o 
   0  12  -6      113.53      151.30     65.59 o 
   2  12  -6      199.20      176.76     48.55 o 
   4  12  -6      552.50      485.84     52.09 o 
   6  12  -6      310.94      371.89     50.70 o 
   8  12  -6      201.33      199.10     49.07 o 
   1  13  -6      166.01       46.81     50.49 o 
   3  13  -6        1.55       47.03     47.03 o 
   5  13  -6       26.17       87.72     48.29 o 
   7  13  -6       33.32        1.85     49.33 o 
   9  13  -6       12.83       13.94     70.17 o 
   0  14  -6      190.14      125.34     50.54 o 
   2  14  -6       48.36       44.72     50.75 o 
   4  14  -6      123.14      143.47     49.10 o 
   6  14  -6      242.53      187.90     52.47 o 
   8  14  -6       89.32       27.97     48.87 o 
   1  15  -6       99.82      142.03     50.93 o 
   3  15  -6      147.93      118.65     51.90 o 
   5  15  -6      244.69      258.73     52.68 o 
   7  15  -6      222.63      173.27     50.34 o 
   0  16  -6      405.14      445.20     53.99 o 
   2  16  -6      324.45      350.38     53.34 o 
   4  16  -6      235.77      220.88     69.17 o 
   6  16  -6       75.65       28.97     52.51 o 
   8  16  -6       82.83      117.20     47.50 o 
   1  17  -6      268.54      256.63     53.30 o 
   3  17  -6      445.17      445.61     57.09 o 
   5  17  -6      443.91      378.36     98.90 o 
   7  17  -6      251.64      271.50     51.04 o 
   0  18  -6      122.57       84.84     56.11 o 
   2  18  -6      447.23      417.53     56.60 o 
   4  18  -6      435.41      350.31     56.71 o 
   6  18  -6      170.32      247.94     64.95 o 
   1  19  -6      171.67      139.65     55.24 o 
   3  19  -6      147.94      213.69     53.66 o 
   5  19  -6      160.04      252.81     57.72 o 
   7  19  -6      131.78      167.93     48.30 o 
   0  20  -6      279.36      260.15     56.17 o 
   2  20  -6      199.36      309.42     79.40 o 
   4  20  -6      177.99      124.45     80.99 o 
   6  20  -6      102.76      124.93     51.11 o 
   1  21  -6      269.23      323.73     88.68 o 
   3  21  -6      257.87      226.98     54.45 o 
   5  21  -6      198.67      140.04     52.88 o 
   2  22  -6      167.22      172.65     50.84 o 
   4  22  -6      137.58       43.47     52.51 o 
   1   1  -5      161.80      174.32     34.08 o 
   3   1  -5       92.14      114.23     33.13 o 
   5   1  -5      211.80      219.96     41.17 o 
   7   1  -5       89.96      156.14     45.62 o 
   9   1  -5       32.68       63.48     63.48 o 
  11   1  -5        0.34       18.29    133.79 o 
   0   2  -5      171.85      186.05     34.36 o 
   2   2  -5      292.60      286.90     35.38 o 
   4   2  -5      769.31      708.42     41.26 o 
   6   2  -5      286.64      264.24     41.67 o 
   8   2  -5       94.67       24.29     45.04 o 
  10   2  -5       82.94       74.19    125.22 o 
   1   3  -5     1464.20     1436.36     46.32 o 
   3   3  -5     1187.03     1205.39     85.29 o 
   5   3  -5      369.73      430.85     39.07 o 
   7   3  -5       34.47       53.38     40.70 o 
   9   3  -5       19.79      102.47     47.23 o 
  11   3  -5       31.80       38.87     73.41 o 
   0   4  -5      169.99      147.21     36.17 o 
   2   4  -5      216.99      262.45     33.67 o 
   4   4  -5      897.57      858.09     41.88 o 
   6   4  -5      659.52      598.89     99.97 o 
   8   4  -5      293.96      226.70     45.65 o 
  10   4  -5       85.98       26.65     52.49 o 
   1   5  -5     2039.96     1939.74     50.12 o 
   3   5  -5     1764.37     1881.68    122.60 o 
   5   5  -5      163.27       55.14     42.22 o 
   7   5  -5      392.27      303.66     44.77 o 
   9   5  -5      126.05      152.64     60.53 o 
  11   5  -5       12.19       10.66     43.92 o 
   0   6  -5      353.95      307.66     37.84 o 
   2   6  -5      445.11      404.39     51.59 o 
   4   6  -5      499.09      517.54     39.56 o 
   6   6  -5      353.17      327.87     41.61 o 
   8   6  -5      123.36       84.58     45.58 o 
  10   6  -5       45.75       48.30     48.30 o 
   1   7  -5     1869.02     1846.22     51.66 o 
   3   7  -5      770.29      779.75     40.82 o 
   5   7  -5     1499.71     1490.64     50.83 o 
   7   7  -5      966.94      917.36     50.67 o 
   9   7  -5       55.34       46.55     50.50 o 
   0   8  -5     5176.43     5057.44    140.17 o 
   2   8  -5     2880.32     2709.18     57.63 o 
   4   8  -5     1729.20     1711.71    104.82 o 
   6   8  -5     1191.79     1148.66     49.74 o 
   8   8  -5      392.42      328.81     49.33 o 
  10   8  -5      119.95      124.56     46.71 o 
   1   9  -5      594.99      607.94     41.76 o 
   3   9  -5      630.38      660.92     41.31 o 
   5   9  -5      654.25      669.94     44.65 o 
   7   9  -5      587.39      556.58     48.24 o 
   9   9  -5      277.73      188.15     50.37 o 
   0  10  -5      330.97      348.24     43.01 o 
   2  10  -5      534.64      484.72     42.09 o 
   4  10  -5      470.52      525.35     47.84 o 
   6  10  -5      287.36      338.66     42.26 o 
   8  10  -5       75.89      153.80     46.13 o 
  10  10  -5       12.73       33.17     46.73 o 
   1  11  -5     2862.28     2927.46    127.23 o 
   3  11  -5     2229.12     2280.93     58.41 o 
   5  11  -5      892.84      913.20     68.41 o 
   7  11  -5      191.18      218.93     44.51 o 
   9  11  -5       80.25      128.63     48.04 o 
   0  12  -5      535.44      481.13     46.84 o 
   2  12  -5     1744.47     1772.38     72.60 o 
   4  12  -5     1284.82     1256.50     52.60 o 
   6  12  -5      382.78      372.27     46.30 o 
   8  12  -5      279.30      334.15     50.77 o 
  10  12  -5      144.99      167.27     46.88 o 
   1  13  -5      347.53      373.06     46.61 o 
   3  13  -5     1057.59     1235.79     50.29 o 
   5  13  -5      498.73      497.19     47.43 o 
   7  13  -5      312.84      237.24     51.26 o 
   9  13  -5      266.54      231.95     64.00 o 
   0  14  -5     1685.20     1589.79     61.01 o 
   2  14  -5     2452.20     2704.96     92.62 o 
   4  14  -5     1171.26     1302.18     56.27 o 
   6  14  -5      634.12      718.71     75.32 o 
   8  14  -5      125.82       99.99     50.76 o 
   1  15  -5      212.47      197.36     47.12 o 
   3  15  -5      282.44      310.21     78.63 o 
   5  15  -5      541.26      605.67     82.57 o 
   7  15  -5      297.13      432.52    144.65 o 
   9  15  -5        4.69       49.04     49.04 o 
   0  16  -5      321.43      478.66     61.33 o 
   2  16  -5      206.71      164.04     48.17 o 
   4  16  -5      365.25      446.33    105.41 o 
   6  16  -5      266.00      233.80     76.53 o 
   8  16  -5       88.60      160.37     50.13 o 
   1  17  -5      265.90      378.79     63.76 o 
   3  17  -5      318.02      288.60     51.93 o 
   5  17  -5      160.11      156.88     51.66 o 
   7  17  -5       81.12       58.04     52.39 o 
   9  17  -5       34.27       46.47     49.07 o 
   0  18  -5      269.15      322.77     53.22 o 
   2  18  -5      333.55      401.54     51.29 o 
   4  18  -5      228.24      266.29     53.35 o 
   6  18  -5      283.94      368.49     60.75 o 
   8  18  -5       89.13       24.50    111.46 o 
   1  19  -5       51.03       19.01     51.62 o 
   3  19  -5      234.87      247.51    125.14 o 
   5  19  -5      190.31      235.80     71.79 o 
   7  19  -5       89.15      178.77     77.90 o 
   0  20  -5      139.93      123.24     63.16 o 
   2  20  -5       84.49      121.14    112.77 o 
   4  20  -5       30.33       40.49     53.06 o 
   6  20  -5       10.80       26.33     52.40 o 
   1  21  -5      101.66      134.52     52.45 o 
   3  21  -5      169.27      159.46     54.66 o 
   5  21  -5      205.71      263.31     54.00 o 
   7  21  -5       85.95        8.65     82.60 o 
   0  22  -5       42.33       54.22     51.31 o 
   2  22  -5      167.30      125.55     55.08 o 
   4  22  -5      109.07       24.04     55.19 o 
   6  22  -5       55.97      100.24     51.94 o 
   1  23  -5       62.34       76.80     51.96 o 
   3  23  -5      107.13      140.21     82.11 o 
   5  23  -5       98.04       27.44     54.66 o 
   0  24  -5      104.38       16.22     52.87 o 
   2  24  -5      117.35       44.42     52.67 o 
   4  24  -5       55.68        0.77     61.32 o 
   1  25  -5       34.86       81.05    103.21 o 
   3  25  -5      121.27      125.89     52.07 o 
   0   0  -4     2799.48     2463.37     62.45 o 
   2   0  -4      502.36      498.02     41.63 o 
   4   0  -4     2332.35     2297.43     65.09 o 
   6   0  -4      980.96      925.97     60.79 o 
   8   0  -4      413.00      545.45     66.48 o 
  10   0  -4      201.95      171.32     72.15 o 
   1   1  -4     6102.29     5854.48    128.32 o 
   3   1  -4     5719.40     5927.71     78.39 o 
   5   1  -4     2194.70     2059.88     47.63 o 
   7   1  -4      811.46      825.16     45.35 o 
   9   1  -4      271.16      195.68     65.82 o 
  11   1  -4       36.12       24.97     74.84 o 
   0   2  -4     1869.15     1733.07     40.14 o 
   2   2  -4     5556.08     5733.22     94.78 o 
   4   2  -4     1460.67     1423.80     39.17 o 
   6   2  -4      836.18      895.29     60.29 o 
   8   2  -4      626.12      644.01     67.21 o 
  10   2  -4       80.46       26.81     50.37 o 
   1   3  -4     2128.75     2003.44     40.85 o 
   3   3  -4     2843.81     2739.42     46.10 o 
   5   3  -4     1910.69     1900.49     44.99 o 
   7   3  -4      588.67      628.35     43.23 o 
   9   3  -4      264.45      238.83     47.70 o 
  11   3  -4      135.85      122.30     47.16 o 
   0   4  -4     6071.23     5756.43    121.90 o 
   2   4  -4     3535.09     3823.25     58.23 o 
   4   4  -4     4683.37     5050.66     59.55 o 
   6   4  -4     2448.12     2498.15     52.10 o 
   8   4  -4      361.53      363.15     44.78 o 
  10   4  -4      173.42      139.69     53.92 o 
   1   5  -4     2778.23     2776.53     48.76 o 
   3   5  -4     1890.18     1868.74     41.59 o 
   5   5  -4     1292.14     1236.31     40.48 o 
   7   5  -4      776.11      808.72     49.64 o 
   9   5  -4      146.01      211.48     46.80 o 
  11   5  -4       14.79       14.01     46.24 o 
   0   6  -4      266.42      200.96     30.20 o 
   2   6  -4     2606.22     2520.32     45.00 o 
   4   6  -4     1454.73     1455.49     39.08 o 
   6   6  -4      508.89      530.09     38.76 o 
   8   6  -4      211.26      159.44     43.64 o 
  10   6  -4       48.02       27.55     47.67 o 
   1   7  -4      494.48      543.51     31.75 o 
   3   7  -4       76.21       49.92     27.72 o 
   5   7  -4      625.22      609.80     36.43 o 
   7   7  -4      266.08      272.25     40.37 o 
   9   7  -4       58.80       76.01    112.39 o 
  11   7  -4       26.91      144.69     44.25 o 
   0   8  -4      623.10      660.31     35.21 o 
   2   8  -4     1172.12     1127.53     99.90 o 
   4   8  -4     1420.05     1405.00     57.02 o 
   6   8  -4      927.74      956.73     43.44 o 
   8   8  -4      190.08      182.09     45.07 o 
  10   8  -4       54.47       64.93     48.83 o 
   1   9  -4      445.00      450.10     32.36 o 
   3   9  -4      677.81      579.22     69.96 o 
   5   9  -4      147.89      144.31     32.84 o 
   7   9  -4       30.40       15.84     39.97 o 
   9   9  -4       42.94       15.11     47.50 o 
   0  10  -4      214.75      207.95     33.01 o 
   2  10  -4      465.29      487.24     33.31 o 
   4  10  -4       82.68      145.14     48.11 o 
   6  10  -4       29.26        9.65     37.20 o 
   8  10  -4      223.01      217.69     90.86 o 
  10  10  -4      113.81      158.77     49.05 o 
   1  11  -4       88.65       44.80     32.55 o 
   3  11  -4      126.31      130.35     37.26 o 
   5  11  -4      638.25      572.30     39.05 o 
   7  11  -4      402.45      354.87     45.08 o 
   9  11  -4        8.06       43.52     47.97 o 
   0  12  -4      627.18      612.96     48.39 o 
   2  12  -4      345.71      338.39     35.06 o 
   4  12  -4      221.95      254.15     66.99 o 
   6  12  -4      424.32      409.53     43.36 o 
   8  12  -4      277.91      262.02     59.85 o 
  10  12  -4      107.72       65.15     48.58 o 
   1  13  -4     1237.97     1144.48     45.98 o 
   3  13  -4     1141.98     1057.72     44.41 o 
   5  13  -4      188.48       97.37     38.87 o 
   7  13  -4        6.36       41.60     43.60 o 
   9  13  -4      114.90       79.39     83.63 o 
   0  14  -4       43.34       74.22     38.26 o 
   2  14  -4      529.06      459.87     40.44 o 
   4  14  -4      404.22      418.68     40.39 o 
   6  14  -4      162.48      137.25     43.92 o 
   8  14  -4       15.47       11.39    108.63 o 
  10  14  -4       34.43        1.18     47.12 o 
   1  15  -4     1007.14      957.66     64.50 o 
   3  15  -4      625.14      586.72     42.13 o 
   5  15  -4      182.73      155.98     42.14 o 
   7  15  -4      151.08      104.10     47.87 o 
   9  15  -4      135.92       22.12     67.58 o 
   0  16  -4     1227.12     1183.26     54.63 o 
   2  16  -4     1341.36     1348.48     77.87 o 
   4  16  -4      735.29      710.96     47.39 o 
   6  16  -4      519.79      510.12     49.14 o 
   8  16  -4      198.42      184.86     54.26 o 
   1  17  -4      296.43      276.37     44.15 o 
   3  17  -4      451.12      448.89     46.21 o 
   5  17  -4      748.23      816.84     50.70 o 
   7  17  -4      302.29      333.10     53.88 o 
   9  17  -4       46.24       22.63     51.07 o 
   0  18  -4     1763.15     1671.80     61.32 o 
   2  18  -4     1304.18     1195.06     55.99 o 
   4  18  -4      958.09     1016.63     54.41 o 
   6  18  -4      373.74      444.51     87.74 o 
   8  18  -4       76.87       88.98     50.92 o 
   1  19  -4      113.55      175.21     74.17 o 
   3  19  -4      127.13      132.65     47.56 o 
   5  19  -4      259.07      310.90     51.20 o 
   7  19  -4      279.72      291.07     54.58 o 
   0  20  -4      473.05      448.89     52.82 o 
   2  20  -4      560.40      577.40     54.07 o 
   4  20  -4      437.96      586.61     54.02 o 
   6  20  -4      356.99      377.81     54.48 o 
   8  20  -4       81.70       28.84     55.94 o 
   1  21  -4      724.54      678.83     58.69 o 
   3  21  -4      651.16      654.42     56.72 o 
   5  21  -4      413.78      358.37     57.93 o 
   7  21  -4       91.45      127.47     53.47 o 
   0  22  -4      414.01      537.94     56.29 o 
   2  22  -4      306.15      285.15     56.88 o 
   4  22  -4      255.16      397.55     55.84 o 
   6  22  -4      122.97      131.25     54.14 o 
   1  23  -4      316.17      348.29     57.96 o 
   3  23  -4      595.08      722.85     97.22 o 
   5  23  -4      429.48      499.68     57.50 o 
   7  23  -4      238.87      260.29     54.35 o 
   0  24  -4      281.14      236.36     76.17 o 
   2  24  -4      330.34      336.94     57.85 o 
   4  24  -4       88.40      167.19     55.54 o 
   6  24  -4       85.53      166.08     51.42 o 
   1  25  -4      251.65      203.56     58.47 o 
   3  25  -4      291.35      329.21     58.95 o 
   5  25  -4      179.53      254.52     54.50 o 
   0  26  -4      125.18      237.76     93.16 o 
   2  26  -4      114.62      114.70     56.97 o 
   4  26  -4      179.63       96.91     56.43 o 
   1  27  -4      108.61      134.08     55.36 o 
   3  27  -4       91.49       52.64     54.56 o 
   1   1  -3       44.53       75.44     19.04 o 
   3   1  -3       67.81       77.82     21.67 o 
   5   1  -3      206.71      191.04     42.57 o 
   7   1  -3      197.52      141.09     41.66 o 
   9   1  -3      175.03      129.21     69.18 o 
  11   1  -3      161.13      136.36     47.83 o 
   0   2  -3     1765.90     1812.13     44.53 o 
   2   2  -3      414.90      392.74     22.29 o 
   4   2  -3      690.95      679.96     32.37 o 
   6   2  -3      244.53      201.66     31.85 o 
   8   2  -3      287.77      152.78     43.24 o 
  10   2  -3      285.51      251.67     49.16 o 
   1   3  -3     6317.45     6561.26     66.80 o 
   3   3  -3     5292.31     5517.67     64.45 o 
   5   3  -3     1015.32      923.57     33.12 o 
   7   3  -3      112.43      109.21     40.21 o 
   9   3  -3      113.25       64.10     54.97 o 
  11   3  -3       40.74       44.04     46.21 o 
   0   4  -3       63.56      110.54     19.66 o 
   2   4  -3      197.28      181.12     20.24 o 
   4   4  -3     2186.24     2050.27     53.34 o 
   6   4  -3      805.87      794.73     50.71 o 
   8   4  -3       76.76       67.43     40.17 o 
  10   4  -3        3.96       35.48     47.07 o 
   1   5  -3     3719.00     3804.61     41.28 o 
   3   5  -3      166.78      150.00     21.77 o 
   5   5  -3     2037.65     2045.12     65.87 o 
   7   5  -3      876.82      875.96     42.16 o 
   9   5  -3       51.58       53.53     44.33 o 
  11   5  -3       68.76       38.07     51.48 o 
   0   6  -3     1565.92     1343.07     33.74 o 
   2   6  -3     1460.09     1478.57     31.79 o 
   4   6  -3     1071.52      995.54     33.32 o 
   6   6  -3      304.48      260.50     35.58 o 
   8   6  -3      142.99      181.47     40.71 o 
  10   6  -3       34.49       65.30     46.46 o 
   1   7  -3     6500.23     6645.71    107.74 o 
   3   7  -3     8226.61     8257.80    132.10 o 
   5   7  -3     2886.93     2804.88     66.49 o 
   7   7  -3     1020.75      992.06     48.83 o 
   9   7  -3      436.66      442.60     66.78 o 
  11   7  -3       46.27        5.88     51.61 o 
   0   8  -3     8285.83     8492.59     63.79 o 
   2   8  -3    15223.66    15440.52     81.05 o 
   4   8  -3     4291.47     4239.53     49.44 o 
   6   8  -3     1368.89     1251.46     58.74 o 
   8   8  -3      960.87      897.92     53.29 o 
  10   8  -3      385.45      335.97     51.48 o 
   1   9  -3     7338.07     7194.60     58.72 o 
   3   9  -3     2026.00     1841.04    120.00 o 
   5   9  -3     1808.00     1698.41     52.19 o 
   7   9  -3     1479.13     1499.07     51.64 o 
   9   9  -3      510.43      604.01    128.95 o 
  11   9  -3      126.52       81.46     49.27 o 
   0  10  -3     3986.17     4069.61    101.00 o 
   2  10  -3     6928.31     6692.66    124.07 o 
   4  10  -3     4845.57     4776.22     83.68 o 
   6  10  -3     1400.13     1260.45     45.60 o 
   8  10  -3      476.03      481.62     49.67 o 
  10  10  -3       97.30       83.36     49.12 o 
   1  11  -3      621.46      619.27     30.89 o 
   3  11  -3     2699.93     2734.54     44.51 o 
   5  11  -3     2439.32     2459.88     50.55 o 
   7  11  -3      402.63      391.01     55.69 o 
   9  11  -3       85.42      145.70     48.00 o 
   0  12  -3     3182.43     3099.40    116.52 o 
   2  12  -3     1787.75     1684.94     40.05 o 
   4  12  -3     2846.38     2860.42     89.13 o 
   6  12  -3     2830.46     3023.82    101.04 o 
   8  12  -3      313.00      284.83     78.26 o 
  10  12  -3       56.93       29.68     47.67 o 
   1  13  -3     3186.53     3293.03     51.69 o 
   3  13  -3     2022.56     2063.01     45.08 o 
   5  13  -3     1913.66     1922.88     51.82 o 
   7  13  -3      798.68      833.68     56.62 o 
   9  13  -3      139.34      150.49    110.04 o 
   0  14  -3     2069.45     2173.86     95.71 o 
   2  14  -3     1929.30     1798.65     73.62 o 
   4  14  -3     1592.60     1637.65     46.56 o 
   6  14  -3      955.08      976.55     49.77 o 
   8  14  -3      373.87      307.90     52.08 o 
  10  14  -3       81.04       82.77     82.22 o 
   1  15  -3      553.10      641.13     37.46 o 
   3  15  -3     1403.66     1470.03     47.17 o 
   5  15  -3       87.06       85.73     75.62 o 
   7  15  -3       33.65      156.34    116.32 o 
   9  15  -3      169.71      160.00     52.45 o 
   0  16  -3      586.37      614.03     40.17 o 
   2  16  -3     1079.57     1131.11     67.44 o 
   4  16  -3       22.81        3.10     37.40 o 
   6  16  -3       46.05       73.39     44.54 o 
   8  16  -3       30.16        4.96     51.85 o 
   1  17  -3     1103.32     1223.20     45.86 o 
   3  17  -3      432.10      386.23     41.43 o 
   5  17  -3      293.26      318.67     43.05 o 
   7  17  -3      210.20      243.75     52.30 o 
   9  17  -3      114.99       90.95     51.64 o 
   0  18  -3      485.08      594.58     44.53 o 
   2  18  -3      403.58      374.78     41.64 o 
   4  18  -3      735.76      813.91     51.05 o 
   6  18  -3      327.19      294.81    112.19 o 
   8  18  -3      223.49      167.49     55.22 o 
   1  19  -3      128.96      117.76     42.34 o 
   3  19  -3      439.80      433.34     46.26 o 
   5  19  -3      308.15      325.68     71.44 o 
   7  19  -3       36.17       49.88     53.01 o 
   9  19  -3       35.41       73.02     91.22 o 
   0  20  -3      319.86      260.43     47.70 o 
   2  20  -3      214.66      222.08     44.52 o 
   4  20  -3       65.27       45.94     51.33 o 
   6  20  -3      171.39      127.73     53.19 o 
   8  20  -3       59.63        1.21     52.31 o 
   1  21  -3       35.89       17.18     73.85 o 
   3  21  -3        6.56       56.75     45.63 o 
   5  21  -3      155.98      126.34     51.65 o 
   7  21  -3      215.96       97.71    112.50 o 
   0  22  -3       84.80       51.39     69.71 o 
   2  22  -3       31.57       87.55    100.42 o 
   4  22  -3      108.37       51.05     50.40 o 
   6  22  -3      161.59       37.50     79.52 o 
   8  22  -3       54.05       37.72     89.03 o 
   1  23  -3       12.45       63.17     48.86 o 
   3  23  -3       27.05       68.80     50.58 o 
   5  23  -3      194.43      211.64     52.54 o 
   7  23  -3       52.92       23.48     53.13 o 
   0  24  -3      137.75       56.02    127.00 o 
   2  24  -3      148.22      112.98     54.54 o 
   4  24  -3      138.60      136.72     82.58 o 
   6  24  -3       69.52       30.65     52.65 o 
   1  25  -3      512.08      448.11     61.00 o 
   3  25  -3      576.12      374.60     97.48 o 
   5  25  -3      109.47       96.94     53.78 o 
   0  26  -3      127.54      175.87     59.00 o 
   2  26  -3       76.45       71.88     57.20 o 
   4  26  -3       82.83       44.55     56.74 o 
   6  26  -3       77.28       90.97     52.04 o 
   1  27  -3       88.56       57.18     59.89 o 
   3  27  -3      154.90      229.33     56.33 o 
   5  27  -3      111.32       48.29     51.60 o 
   0  28  -3      246.90      264.27     62.38 o 
   2  28  -3      109.74      197.06     57.18 o 
   4  28  -3      139.78      179.40     52.68 o 
   1  29  -3      253.55      303.36     59.27 o 
   3  29  -3      265.85      384.29     77.81 o 
   0   0  -2    14278.47    14189.30     89.46 o 
   2   0  -2    25805.57    25110.55    520.66 o 
   4   0  -2     5585.48     5757.46     73.20 o 
   6   0  -2     1688.79     1775.53     62.52 o 
   8   0  -2     1208.08     1428.40     73.74 o 
  10   0  -2      360.53      460.33     69.97 o 
   1   1  -2      370.71      384.01     33.48 o 
   3   1  -2     9553.93    10776.89     64.38 o 
   5   1  -2    11501.97    12024.44     78.53 o 
   7   1  -2     3032.23     2852.26     58.26 o 
   9   1  -2      468.24      402.66     50.21 o 
  11   1  -2      135.20       80.71     83.98 o 
   0   2  -2    16464.89    16596.11    396.01 o 
   2   2  -2     1890.45     1875.95     31.97 o 
   4   2  -2     3536.15     3776.24    107.93 o 
   6   2  -2     3941.80     3831.34     56.52 o 
   8   2  -2      910.17      995.83     48.45 o 
  10   2  -2      339.13      339.34     50.87 o 
   1   3  -2    16179.47    17128.07   1042.83 o 
   3   3  -2     6225.97     6580.87    214.00 o 
   5   3  -2      654.60      681.09     29.10 o 
   7   3  -2       89.76       99.95     35.69 o 
   9   3  -2       40.84       15.09     45.69 o 
  11   3  -2       17.20       26.05     67.40 o 
   0   4  -2     6453.28     6456.90    286.72 o 
   2   4  -2    22897.30    20756.36    838.91 o 
   4   4  -2     3566.32     3260.80    188.34 o 
   6   4  -2     1270.19     1224.13     38.51 o 
   8   4  -2     1572.17     1692.81     54.79 o 
  10   4  -2      138.34      200.54     49.16 o 
   1   5  -2    19582.05    19741.06    446.63 o 
   3   5  -2     4671.18     4906.60    213.24 o 
   5   5  -2     3040.22     2836.40    187.80 o 
   7   5  -2     1955.37     1960.47     50.18 o 
   9   5  -2      877.16      924.73     56.24 o 
  11   5  -2      122.55      127.47     44.36 o 
   0   6  -2     5464.60     5629.35    174.97 o 
   2   6  -2     3498.45     3264.09     34.29 o 
   4   6  -2     3554.61     3646.17    144.82 o 
   6   6  -2      893.59      886.52     36.92 o 
   8   6  -2      184.39      267.37     93.60 o 
  10   6  -2       90.59      174.82     46.38 o 
   1   7  -2     2099.05     2020.97     28.29 o 
   3   7  -2      510.61      518.07     30.54 o 
   5   7  -2      186.73      203.52     25.44 o 
   7   7  -2      139.63      229.54     55.61 o 
   9   7  -2       83.03       79.40     43.96 o 
  11   7  -2        9.68       19.06     43.04 o 
   0   8  -2      668.87      615.80     30.03 o 
   2   8  -2      238.98      206.62     18.47 o 
   4   8  -2     1466.05     1486.48     33.75 o 
   6   8  -2      414.63      492.51     34.46 o 
   8   8  -2      187.05      174.05     42.17 o 
  10   8  -2       17.47        8.17     48.31 o 
   1   9  -2     6668.49     7022.35    118.29 o 
   3   9  -2     1750.61     1830.00     33.06 o 
   5   9  -2     1372.83     1347.60     46.95 o 
   7   9  -2      129.75      102.62     37.56 o 
   9   9  -2       58.01       59.99     72.82 o 
   0  10  -2     2666.06     2792.16     69.65 o 
   2  10  -2     3583.71     4117.81     42.86 o 
   4  10  -2      940.66      912.50     31.90 o 
   6  10  -2      159.05      176.57     33.58 o 
   8  10  -2      195.44      221.45     65.95 o 
  10  10  -2       14.17        1.24    116.75 o 
   1  11  -2      473.89      502.26     24.84 o 
   3  11  -2     1177.49     1178.84     47.64 o 
   5  11  -2      820.44      876.03     36.87 o 
   7  11  -2       99.81       23.91     40.07 o 
   9  11  -2       78.58       20.32    110.86 o 
   0  12  -2      222.00      225.21     29.76 o 
   2  12  -2      157.57      149.56     23.09 o 
   4  12  -2       99.83       87.07     27.55 o 
   6  12  -2       59.70       81.97     35.54 o 
   8  12  -2       69.74      115.05     45.63 o 
  10  12  -2       38.77       96.29     50.22 o 
   1  13  -2     2675.41     3068.23    182.66 o 
   3  13  -2     2619.34     2733.98    178.65 o 
   5  13  -2     1220.91     1183.59    139.79 o 
   7  13  -2      253.00      218.64     45.35 o 
   9  13  -2       51.99       43.03     50.90 o 
   0  14  -2      126.67       94.33     26.21 o 
   2  14  -2      620.18      590.91     31.12 o 
   4  14  -2      627.04      578.59     50.42 o 
   6  14  -2      559.95      599.61     44.53 o 
   8  14  -2       28.47       58.70     47.27 o 
  10  14  -2       11.48       23.00     47.98 o 
   1  15  -2      482.17      410.58     31.68 o 
   3  15  -2      461.15      414.05     33.27 o 
   5  15  -2      871.17      877.26     54.28 o 
   7  15  -2      149.87      124.00     47.15 o 
   9  15  -2       78.32       87.87     69.12 o 
   0  16  -2      992.59     1105.58    101.36 o 
   2  16  -2     1021.74     1012.30     39.11 o 
   4  16  -2     2713.91     2578.11     55.46 o 
   6  16  -2      683.55      671.46     71.54 o 
   8  16  -2       74.17      146.08     63.78 o 
   1  17  -2     1939.87     1936.86     48.16 o 
   3  17  -2     1652.87     1603.59     59.85 o 
   5  17  -2      707.30      746.56     47.06 o 
   7  17  -2      467.17      473.38     52.91 o 
   9  17  -2       70.74      129.25     71.72 o 
   0  18  -2     1240.06     1220.43     52.80 o 
   2  18  -2     1497.40     1450.43     64.06 o 
   4  18  -2     1191.57     1346.82     51.33 o 
   6  18  -2      580.91      629.89     52.63 o 
   8  18  -2      214.23      202.76     53.74 o 
   1  19  -2     1533.74     1535.49     51.25 o 
   3  19  -2      135.15      138.57     39.75 o 
   5  19  -2        1.06       17.67     45.03 o 
   7  19  -2       23.34        8.99     52.90 o 
   9  19  -2       50.75        2.69     49.74 o 
   0  20  -2     1667.29     1627.55     57.11 o 
   2  20  -2     2021.89     1960.38     81.53 o 
   4  20  -2     2409.92     2281.20     63.22 o 
   6  20  -2     1013.22      939.05     58.07 o 
   8  20  -2      396.80      427.87     57.59 o 
   1  21  -2     2291.41     2282.98    119.23 o 
   3  21  -2     1441.33     1444.61     56.91 o 
   5  21  -2      367.39      396.52     84.82 o 
   7  21  -2      382.38      429.05     56.99 o 
   0  22  -2      873.66      998.97     79.84 o 
   2  22  -2      789.14      804.98     53.51 o 
   4  22  -2      292.97      344.83     50.20 o 
   6  22  -2       73.95       62.28     53.39 o 
   8  22  -2       22.40       36.97    106.52 o 
   1  23  -2      175.65      142.01     52.25 o 
   3  23  -2      729.54      774.18     81.24 o 
   5  23  -2     1006.30     1072.35     62.82 o 
   7  23  -2      202.28      183.12     56.18 o 
   0  24  -2      520.12      589.84     59.15 o 
   2  24  -2      146.98      237.72     83.68 o 
   4  24  -2      374.98      503.07     54.81 o 
   6  24  -2      270.10      354.35     54.68 o 
   1  25  -2      459.35      405.35     61.24 o 
   3  25  -2      492.66      486.43     56.61 o 
   5  25  -2      187.62      269.39     56.35 o 
   0  26  -2      162.56      200.18     61.67 o 
   2  26  -2      333.00      400.60     61.92 o 
   4  26  -2      147.17      132.87     55.73 o 
   6  26  -2       83.30       64.69     99.15 o 
   1  27  -2      124.18       47.14     75.24 o 
   3  27  -2       62.62       43.37     54.77 o 
   5  27  -2      123.63       67.45     54.56 o 
   0  28  -2       69.99       37.13     77.03 o 
   2  28  -2       74.96       82.67     58.40 o 
   4  28  -2       45.43       49.04     53.89 o 
   1  29  -2       26.67       48.26    103.67 o 
   3  29  -2       52.29       14.02     55.38 o 
   0  30  -2       10.06       31.51     89.67 o 
   2  30  -2       52.20       58.35     58.63 o 
   1   1  -1     1344.62     1362.72     66.09 o 
   3   1  -1    27099.71    27429.04    736.92 o 
   5   1  -1     3372.42     4192.14    241.57 o 
   7   1  -1       89.91      140.70     37.51 o 
   9   1  -1       88.99       55.96     46.22 o 
  11   1  -1       17.03       98.63     72.69 o 
   0   2  -1    12850.87    12314.76    391.13 o 
   2   2  -1    35354.84    34380.03   2030.72 o 
   4   2  -1     3835.50     4049.17     89.67 o 
   6   2  -1     1289.25     1345.92    143.65 o 
   8   2  -1      632.67      602.62     45.80 o 
  10   2  -1        3.72       38.41     53.63 o 
   1   3  -1    12807.61    13480.36    277.24 o 
   3   3  -1     5728.43     6104.15    410.88 o 
   5   3  -1     5559.26     6934.13    536.61 o 
   7   3  -1     1082.47     1105.64     43.55 o 
   9   3  -1       40.51      104.45     44.26 o 
  11   3  -1      109.01      104.60     74.23 o 
   0   4  -1    15534.76    14658.05    343.96 o 
   2   4  -1    18922.18    16959.33    647.99 o 
   4   4  -1     3630.55     3562.44     65.54 o 
   6   4  -1      799.45      908.04     36.12 o 
   8   4  -1      583.34      646.69     85.06 o 
  10   4  -1      123.20      107.68     47.28 o 
   1   5  -1     5528.96     6278.91    472.90 o 
   3   5  -1     3229.21     3368.24    150.56 o 
   5   5  -1     3901.88     4121.70     83.52 o 
   7   5  -1     1183.56     1236.08     91.41 o 
   9   5  -1      469.96      484.15     48.05 o 
  11   5  -1       18.28       12.23     66.77 o 
   0   6  -1    11009.51    11653.08    196.35 o 
   2   6  -1     6973.59     7264.74    289.50 o 
   4   6  -1     2659.43     2540.20    143.98 o 
   6   6  -1      493.98      546.17     33.73 o 
   8   6  -1      303.33      334.67     43.28 o 
  10   6  -1       36.68       49.36     49.36 o 
   1   7  -1    11441.69    12440.12    399.45 o 
   3   7  -1     3314.95     3191.50     34.99 o 
   5   7  -1     1670.23     1508.49     36.73 o 
   7   7  -1      432.64      468.30     40.11 o 
   9   7  -1       50.24       58.20     46.22 o 
   0   8  -1     6550.98     6449.33     60.69 o 
   2   8  -1     9732.47     9598.34    225.32 o 
   4   8  -1     6308.49     6288.47     53.39 o 
   6   8  -1     2068.03     2133.72     60.40 o 
   8   8  -1      875.15     1008.20     71.34 o 
  10   8  -1      240.19      160.11     50.11 o 
   1   9  -1      743.47      647.76     25.64 o 
   3   9  -1     5968.88     5819.93    234.94 o 
   5   9  -1     3618.49     3633.21    223.61 o 
   7   9  -1      560.50      615.45     43.15 o 
   9   9  -1      166.07      113.94     48.95 o 
   0  10  -1    11729.55    11185.42    237.88 o 
   2  10  -1     9831.20     9806.51    150.39 o 
   4  10  -1     4750.94     4820.14    155.88 o 
   6  10  -1     1783.22     1724.55     47.09 o 
   8  10  -1      175.17      176.89     45.84 o 
  10  10  -1       49.64        2.00     47.94 o 
   1  11  -1     9620.36     9389.62    159.71 o 
   3  11  -1     1521.66     1471.29     37.94 o 
   5  11  -1      964.04      889.66     37.40 o 
   7  11  -1     1279.10     1282.59     51.77 o 
   9  11  -1      477.24      486.45     53.16 o 
   0  12  -1     7513.25     7457.95     55.55 o 
   2  12  -1     4929.87     4734.54     46.61 o 
   4  12  -1     3705.87     3649.32     57.32 o 
   6  12  -1     1414.01     1487.33    131.06 o 
   8  12  -1      464.29      495.95     82.53 o 
  10  12  -1       25.00       28.50     69.66 o 
   1  13  -1     8346.82     8149.56    294.92 o 
   3  13  -1     5390.34     5270.47     56.74 o 
   5  13  -1     1020.25     1110.07     76.21 o 
   7  13  -1      263.76      307.34     48.98 o 
   9  13  -1      222.48      378.66     52.36 o 
   0  14  -1      861.82      828.20     58.71 o 
   2  14  -1     1340.14     1273.10     34.25 o 
   4  14  -1     1423.17     1442.98     42.45 o 
   6  14  -1     1615.21     1721.64     55.12 o 
   8  14  -1      355.39      365.65     52.79 o 
  10  14  -1      109.19       59.10     47.10 o 
   1  15  -1     4491.79     4221.76    196.97 o 
   3  15  -1     1925.59     1906.94     43.65 o 
   5  15  -1      389.31      471.29     49.36 o 
   7  15  -1      169.75      184.10     49.54 o 
   9  15  -1       16.63        3.91     50.70 o 
   0  16  -1     1273.24     1305.60     92.05 o 
   2  16  -1     1237.08     1167.32     38.02 o 
   4  16  -1     2070.76     2070.27     51.08 o 
   6  16  -1      295.11      362.47     46.80 o 
   8  16  -1       29.74      170.16    136.46 o 
   1  17  -1      797.12      757.47     35.74 o 
   3  17  -1     1641.54     1661.99     46.95 o 
   5  17  -1      945.45     1023.58     50.66 o 
   7  17  -1      293.91      362.62     51.33 o 
   9  17  -1      158.52      128.87     68.29 o 
   0  18  -1      563.94      546.41     38.93 o 
   2  18  -1      331.72      318.04     51.45 o 
   4  18  -1      183.06      128.66     42.10 o 
   6  18  -1      275.15      551.07    123.78 o 
   8  18  -1      104.53       28.39     65.32 o 
   1  19  -1     1162.55     1082.72     45.03 o 
   3  19  -1      194.91      169.61     38.76 o 
   5  19  -1       33.67       46.91     46.91 o 
   7  19  -1        2.36        6.22     51.97 o 
   0  20  -1      369.33      407.17     42.80 o 
   2  20  -1      961.10      915.69     55.02 o 
   4  20  -1      549.46      580.31    120.23 o 
   6  20  -1      290.22      308.63     52.40 o 
   8  20  -1       56.75      119.70     50.08 o 
   1  21  -1      636.81      689.35     46.90 o 
   3  21  -1      929.32      923.75     51.57 o 
   5  21  -1      322.79      334.30     52.11 o 
   7  21  -1      124.44       99.88     54.56 o 
   0  22  -1      829.39      851.85     73.22 o 
   2  22  -1      873.66      800.70     55.56 o 
   4  22  -1       80.58       20.97     56.21 o 
   6  22  -1       84.32       71.86     60.66 o 
   8  22  -1       35.47       10.91     49.95 o 
   1  23  -1      618.51      607.53     63.54 o 
   3  23  -1      258.20      172.85     49.34 o 
   5  23  -1       84.57       40.45     52.59 o 
   7  23  -1      195.49      117.45     52.99 o 
   0  24  -1      330.82      387.32     90.12 o 
   2  24  -1      183.29      174.38     49.62 o 
   4  24  -1       17.90       43.94     52.17 o 
   6  24  -1       36.30      110.82     51.94 o 
   1  25  -1      218.82      252.82     54.78 o 
   3  25  -1      277.80      309.33     54.88 o 
   5  25  -1      394.14      279.72     56.33 o 
   0  26  -1      200.08      166.44     83.47 o 
   2  26  -1      188.04       66.81     68.22 o 
   4  26  -1      453.25      444.21     58.04 o 
   6  26  -1       93.53      113.63     86.75 o 
   1  27  -1       82.60      218.07     56.83 o 
   3  27  -1      105.64       55.80     92.37 o 
   5  27  -1       51.42       31.22     70.89 o 
   0  28  -1      202.63      330.83     63.97 o 
   2  28  -1      176.74      126.75     56.10 o 
   4  28  -1       32.38       55.07     52.70 o 
   1  29  -1      263.55      324.32     62.19 o 
   3  29  -1      147.81      123.19     89.67 o 
   0  30  -1      269.16      207.60     66.81 o 
   2  30  -1      267.37      169.85     56.48 o 
   1  31  -1       18.52       59.81     59.81 o 
   2   0   0    75209.32    66780.09    750.79 o 
   4   0   0     7673.88     8009.23     88.42 o 
   6   0   0     5644.76     5495.02    100.88 o 
   8   0   0     1724.56     1900.34     88.26 o 
  10   0   0      436.26      270.77     73.36 o 
   1   1   0     1676.85     2694.66    430.17 o 
   3   1   0     5879.48     5962.83    227.71 o 
   5   1   0     3663.79     3560.05     80.34 o 
   7   1   0     2719.13     2739.82     58.71 o 
   9   1   0      614.80      520.54     90.80 o 
   0   2   0     1730.94     1972.93    152.08 o 
   2   2   0     5881.49     7089.93   1421.96 o 
   4   2   0     3316.25     2973.28    210.87 o 
   6   2   0     1724.15     1558.47     82.88 o 
   8   2   0      629.48      633.00     47.22 o 
  10   2   0       19.82       52.17     45.20 o 
   1   3   0    18135.45    17659.03    211.68 o 
   3   3   0    17736.68    15843.59   2229.37 o 
   5   3   0     2524.70     2374.62     68.69 o 
   7   3   0       29.71        6.23     35.42 o 
   9   3   0       87.61       42.94     46.68 o 
   0   4   0     1827.24     1820.07     20.45 o 
   2   4   0     1883.27     1783.89     43.41 o 
   4   4   0     5461.78     6247.69    942.49 o 
   6   4   0     1214.97     1195.54     79.87 o 
   8   4   0       49.77      107.15     40.76 o 
  10   4   0      214.54      256.24     45.98 o 
   1   5   0     3743.40     3929.63     44.66 o 
   3   5   0    14892.36    14866.37    149.63 o 
   5   5   0     3323.75     3393.73    355.47 o 
   7   5   0      483.47      583.20    106.30 o 
   9   5   0      160.78      209.28     46.68 o 
   0   6   0      116.65      130.50     25.85 o 
   2   6   0     6052.05     6112.82     68.04 o 
   4   6   0      960.19      839.88    126.36 o 
   6   6   0      317.28      224.43     38.64 o 
   8   6   0      289.98      294.83     60.57 o 
  10   6   0        7.47       21.03     45.15 o 
   1   7   0     9885.64    10023.42    156.86 o 
   3   7   0      335.25      314.75     20.46 o 
   5   7   0      900.02      942.34     80.37 o 
   7   7   0      422.41      379.13     44.09 o 
   9   7   0       11.45       61.44     45.94 o 
   0   8   0      101.42      129.40     15.73 o 
   2   8   0      902.80      959.15     46.09 o 
   4   8   0      181.58      252.05     24.22 o 
   6   8   0      209.51      196.92     34.53 o 
   8   8   0       38.30      101.46    141.46 o 
  10   8   0       27.60       63.02     45.60 o 
   1   9   0     3583.60     3330.82     32.43 o 
   3   9   0       83.59      162.75     89.81 o 
   5   9   0      303.29      336.44     30.79 o 
   7   9   0      107.27      118.24     39.74 o 
   9   9   0        1.69       43.00     48.87 o 
   0  10   0     1336.69     1406.89     80.19 o 
   2  10   0     1678.31     1587.62     30.59 o 
   4  10   0     1690.28     1682.62     38.37 o 
   6  10   0      366.10      316.56     40.05 o 
   8  10   0      254.54      293.46     47.94 o 
  10  10   0       34.22       47.89     47.89 o 
   1  11   0      674.69      699.82     23.77 o 
   3  11   0     1552.58     1688.11     84.79 o 
   5  11   0      215.34      259.69     33.96 o 
   7  11   0        8.78       11.99     42.46 o 
   9  11   0       11.02       12.07     49.47 o 
   0  12   0       30.86       23.54     25.22 o 
   2  12   0      148.78      157.19     22.55 o 
   4  12   0      705.44      774.67     34.56 o 
   6  12   0      224.74      361.83     92.50 o 
   8  12   0       52.00       47.12     50.41 o 
   1  13   0      399.39      413.78     23.40 o 
   3  13   0      477.41      440.42     29.75 o 
   5  13   0      368.13      380.08     38.33 o 
   7  13   0      140.71      155.08     64.88 o 
   9  13   0      111.51      128.97     63.62 o 
   0  14   0      735.84      703.40     60.79 o 
   2  14   0      228.74      275.52     26.41 o 
   4  14   0      392.98      378.08     46.40 o 
   6  14   0       50.37       33.03     42.26 o 
   8  14   0        0.71       66.43     96.46 o 
   1  15   0     2996.71     3037.29    154.85 o 
   3  15   0     1796.14     1810.33     45.39 o 
   5  15   0      814.41      757.88     46.89 o 
   7  15   0      543.13      575.43     52.36 o 
   9  15   0       71.68       23.65     51.23 o 
   0  16   0     3172.89     2902.93    219.70 o 
   2  16   0     2878.94     2910.31    137.38 o 
   4  16   0      773.08      751.36     43.63 o 
   6  16   0      799.34      815.77     53.51 o 
   8  16   0      514.32      484.71     67.99 o 
   1  17   0     5329.40     5570.25    379.63 o 
   3  17   0      750.24      796.47     41.61 o 
   5  17   0      551.52      607.93     47.98 o 
   7  17   0      270.62      377.86     54.43 o 
   9  17   0       92.55       81.59     49.69 o 
   0  18   0      257.97      227.18     39.63 o 
   2  18   0      524.78      522.02     38.39 o 
   4  18   0      893.25      887.88     48.04 o 
   6  18   0      186.26      247.46     53.38 o 
   8  18   0       41.21      109.91     50.51 o 
   1  19   0     2583.32     2583.36    157.30 o 
   3  19   0     2016.25     2058.31     85.97 o 
   5  19   0      564.77      632.74     51.76 o 
   7  19   0       77.44       53.05     54.04 o 
   0  20   0      158.49      209.89     84.93 o 
   2  20   0     2961.97     2865.91    111.28 o 
   4  20   0     3242.51     3164.48    177.52 o 
   6  20   0      675.01      657.92     58.59 o 
   8  20   0      156.82       97.09     52.44 o 
   1  21   0      975.63     1000.57    109.74 o 
   3  21   0      813.32      854.84     50.75 o 
   5  21   0      563.86      444.04     55.82 o 
   7  21   0       29.17       47.66     52.45 o 
   0  22   0     3499.37     3610.08    300.57 o 
   2  22   0     2137.86     2334.85    189.48 o 
   4  22   0     1053.57     1155.72     57.93 o 
   6  22   0      274.45      239.01     89.81 o 
   1  23   0      300.24      310.47     47.79 o 
   3  23   0      227.03      174.75     50.13 o 
   5  23   0      146.67      143.92     53.17 o 
   7  23   0      291.32      236.95     61.87 o 
   0  24   0      274.18      256.15     59.24 o 
   2  24   0      124.05      243.83     47.40 o 
   4  24   0       85.11      117.44     52.86 o 
   6  24   0       14.10       49.21     53.05 o 
   1  25   0     1017.27     1073.97    129.32 o 
   3  25   0      289.56      280.01     84.95 o 
   5  25   0      216.72      197.42     55.91 o 
   0  26   0      554.16      604.07     63.71 o 
   2  26   0      256.32      287.26     69.09 o 
   4  26   0      119.90      164.57     56.24 o 
   1  27   0       27.44      109.45     86.65 o 
   3  27   0      316.31      438.13    101.93 o 
   5  27   0       74.75       67.45     52.40 o 
   0  28   0        1.08       38.12     87.15 o 
   2  28   0       19.38       35.91     54.68 o 
   4  28   0       44.44       18.60     54.23 o 
   1  29   0       28.38       85.87     56.17 o 
   3  29   0       47.04       11.66     53.93 o 
   0  30   0       33.10       41.66     64.44 o 
   2  30   0       18.74      146.39     52.06 o 
   1  31   0        6.28       34.09     53.09 o 
   1   1   1     5548.17     6020.07    337.21 o 
   3   1   1      570.27      503.28     29.53 o 
   5   1   1      639.12      676.82     38.49 o 
   7   1   1      395.24      396.65     41.88 o 
   9   1   1       13.01       24.25     46.00 o 
   0   2   1    14153.97    14012.17    937.81 o 
   2   2   1     2599.06     2672.97     43.02 o 
   4   2   1      375.02      310.99     23.79 o 
   6   2   1      284.54      230.79     33.96 o 
   8   2   1      202.53      170.60     86.92 o 
  10   2   1       32.06       48.54     42.77 o 
   1   3   1     7417.71     7754.63    411.71 o 
   3   3   1     4034.98     4471.19    576.46 o 
   5   3   1     1728.35     1642.17    218.37 o 
   7   3   1     1194.13     1048.30    155.40 o 
   9   3   1      325.97      280.59     49.48 o 
   0   4   1    15840.24    15319.54    951.16 o 
   2   4   1     3810.09     4025.95    126.90 o 
   4   4   1     1870.52     2048.01    140.28 o 
   6   4   1      957.37      939.74     42.30 o 
   8   4   1      427.88      412.01     47.72 o 
  10   4   1       69.85        0.32     43.61 o 
   1   5   1     9498.30    10094.68    453.68 o 
   3   5   1     2372.88     2327.23     33.03 o 
   5   5   1     2175.84     2183.26     52.70 o 
   7   5   1      851.48      918.18     80.46 o 
   9   5   1        8.65        9.75     47.14 o 
   0   6   1     8968.19     8882.10    119.43 o 
   2   6   1     4634.66     4634.04     69.46 o 
   4   6   1     2444.12     2394.54    214.87 o 
   6   6   1      467.14      499.33     37.79 o 
   8   6   1      129.26       83.33     47.01 o 
   1   7   1     5902.08     6154.63    309.13 o 
   3   7   1     5606.88     5853.27     50.28 o 
   5   7   1      968.48     1037.08     56.35 o 
   7   7   1      179.60      217.58     43.83 o 
   9   7   1      244.50      190.50     57.38 o 
   0   8   1     5883.75     5866.07    195.06 o 
   2   8   1     8989.46     9140.44    374.80 o 
   4   8   1     3523.67     3566.64     48.45 o 
   6   8   1     1026.18     1114.73     87.13 o 
   8   8   1      193.02      322.31     95.81 o 
   1   9   1    10761.79    10789.26    371.80 o 
   3   9   1     5365.51     5438.91    145.79 o 
   5   9   1     1999.00     2084.28     49.18 o 
   7   9   1      729.73      733.54     50.28 o 
   9   9   1       47.75       15.23     50.14 o 
   0  10   1    11227.93    11183.17    613.60 o 
   2  10   1     6229.57     6162.76    173.35 o 
   4  10   1     3119.29     3239.05     48.60 o 
   6  10   1      839.13      887.43     47.11 o 
   8  10   1      286.28      274.06    108.32 o 
   1  11   1     4294.00     4614.70    198.19 o 
   3  11   1     2008.76     1969.74     41.08 o 
   5  11   1      657.31      737.34     41.21 o 
   7  11   1      155.11      117.69     48.19 o 
   9  11   1      205.88      208.84     50.10 o 
   0  12   1     8307.25     8129.85    392.26 o 
   2  12   1     5470.23     5450.51    357.94 o 
   4  12   1     2738.67     2695.52     52.35 o 
   6  12   1     2179.77     2274.53     62.21 o 
   8  12   1      323.94      306.16     56.86 o 
   1  13   1    11093.32    10954.89    755.62 o 
   3  13   1     2819.51     2781.11     76.85 o 
   5  13   1      957.90      965.18     46.94 o 
   7  13   1      491.54      623.88     53.37 o 
   9  13   1       56.17        1.34     50.54 o 
   0  14   1      883.72      766.49     29.96 o 
   2  14   1      662.81      639.87     42.50 o 
   4  14   1     1036.98     1045.73     43.93 o 
   6  14   1      315.12      409.94     49.40 o 
   8  14   1      241.73      188.72     61.69 o 
   1  15   1     1247.05     1265.44     44.00 o 
   3  15   1     2336.57     2260.06     64.22 o 
   5  15   1      838.96      827.51     88.28 o 
   7  15   1       99.02      136.30     76.25 o 
   0  16   1     1452.34     1409.84     80.01 o 
   2  16   1     1827.51     1843.49    155.93 o 
   4  16   1      341.76      358.11     75.80 o 
   6  16   1      227.20      268.75     88.34 o 
   8  16   1       37.02       90.53     73.57 o 
   1  17   1     1592.60     1616.82     97.08 o 
   3  17   1     1617.42     1575.64    154.92 o 
   5  17   1      804.50      795.56     51.26 o 
   7  17   1      243.40      323.20     52.92 o 
   0  18   1      409.41      344.07     35.97 o 
   2  18   1      212.27      182.17     39.94 o 
   4  18   1      236.85      154.03     46.16 o 
   6  18   1       90.74       40.63     57.78 o 
   8  18   1       41.68       23.98     49.28 o 
   1  19   1      239.30      236.02     38.33 o 
   3  19   1      109.74      116.89     40.62 o 
   5  19   1        3.98       28.66     47.89 o 
   7  19   1       11.67       26.51     50.04 o 
   0  20   1      418.03      383.18     41.19 o 
   2  20   1       59.63       84.12     40.51 o 
   4  20   1      121.67        2.68     47.94 o 
   6  20   1       33.74       31.48     76.90 o 
   1  21   1      299.12      280.88    116.21 o 
   3  21   1      197.72       56.57     76.96 o 
   5  21   1       16.78        9.88     72.97 o 
   7  21   1       39.81       77.58     49.76 o 
   0  22   1      776.24      722.36     48.42 o 
   2  22   1      469.54      490.78     49.85 o 
   4  22   1      514.50      582.17    126.33 o 
   6  22   1       26.91       42.34     52.32 o 
   1  23   1      488.53      439.26     50.31 o 
   3  23   1      178.24      147.42     50.69 o 
   5  23   1       73.61      108.38     52.37 o 
   0  24   1      372.74      395.96     51.47 o 
   2  24   1      183.08      115.24     52.15 o 
   4  24   1       68.96      103.00    143.05 o 
   6  24   1        0.12       36.83     49.81 o 
   1  25   1      280.77      186.42     52.80 o 
   3  25   1      229.94      170.60     67.23 o 
   5  25   1      103.75       36.01     54.43 o 
   0  26   1      264.65      269.54     54.47 o 
   2  26   1      347.05      269.49     56.10 o 
   4  26   1      118.15      130.19     54.36 o 
   1  27   1       17.31       39.91     54.02 o 
   3  27   1       10.17        1.84     54.23 o 
   0  28   1      196.01      138.03     93.03 o 
   2  28   1      112.38       15.57     76.94 o 
   4  28   1       81.81      127.30     51.19 o 
   1  29   1       90.49      119.79     55.37 o 
   3  29   1       88.80      114.63     52.98 o 
   0  30   1      254.48      249.66     59.81 o 
   2  30   1      259.42      242.58     54.48 o 
   0   0   2    13946.81    15763.17     97.75 o 
   2   0   2    21232.67    21284.52    133.07 o 
   4   0   2     7892.49     7771.29     93.82 o 
   6   0   2      601.70      552.87     63.93 o 
   8   0   2      444.84      488.64     73.82 o 
   1   1   2     6841.71     7296.55    438.27 o 
   3   1   2     5438.82     5258.35    233.97 o 
   5   1   2     1157.40     1010.83    151.82 o 
   7   1   2      282.76      210.03     45.73 o 
   9   1   2      213.14      243.23    123.17 o 
   0   2   2    16939.68    15494.66    779.59 o 
   2   2   2     5716.80     5322.67    350.22 o 
   4   2   2     4471.29     3907.90    215.97 o 
   6   2   2     1563.07     1570.83    125.33 o 
   8   2   2       67.04       44.50     47.61 o 
   1   3   2     3842.21     4023.03    308.16 o 
   3   3   2     1732.52     1562.99     35.53 o 
   5   3   2      944.07      978.85     62.58 o 
   7   3   2      563.20      595.01     69.71 o 
   9   3   2       38.77        2.77     46.91 o 
   0   4   2     6274.30     6369.65    372.25 o 
   2   4   2     2158.87     1995.62    116.17 o 
   4   4   2     1424.48     1238.38     36.74 o 
   6   4   2     1287.92     1293.74     59.39 o 
   8   4   2      351.00      259.58     51.97 o 
   1   5   2    10613.66    10358.20    713.27 o 
   3   5   2     3221.23     2807.17    165.98 o 
   5   5   2     2529.56     2535.26    211.51 o 
   7   5   2      737.08      753.16     52.03 o 
   9   5   2       64.57       26.71     47.07 o 
   0   6   2     5082.14     5191.10    272.09 o 
   2   6   2      486.79      485.61     27.74 o 
   4   6   2      373.66      342.13     30.31 o 
   6   6   2      929.64      944.59     84.93 o 
   8   6   2       69.80       90.60    128.57 o 
   1   7   2     1306.78     1234.25    115.44 o 
   3   7   2     2916.41     2914.30    180.77 o 
   5   7   2      447.51      396.71     37.88 o 
   7   7   2      107.27      139.34     46.81 o 
   9   7   2       38.78       25.85     46.23 o 
   0   8   2      509.30      569.30     66.37 o 
   2   8   2      527.22      477.92     24.80 o 
   4   8   2        1.48       35.73     29.39 o 
   6   8   2      255.52      217.16     43.96 o 
   8   8   2      106.84       77.91     64.90 o 
   1   9   2     4280.46     4328.77    320.95 o 
   3   9   2      422.59      391.23     29.59 o 
   5   9   2      376.60      364.39     39.90 o 
   7   9   2      182.16      148.03     49.01 o 
   0  10   2     2797.42     3039.24    198.00 o 
   2  10   2      169.11      177.11     34.23 o 
   4  10   2      553.61      555.96     36.93 o 
   6  10   2       56.37        0.87     44.03 o 
   8  10   2       79.37      100.77     50.76 o 
   1  11   2      768.82      839.95     30.19 o 
   3  11   2      484.97      474.26     33.57 o 
   5  11   2      175.72      210.35     41.17 o 
   7  11   2      155.69      150.40     50.05 o 
   0  12   2      285.99      298.34     28.18 o 
   2  12   2       85.13      174.96     37.96 o 
   4  12   2      384.62      435.39     60.89 o 
   6  12   2      197.22      231.67     47.92 o 
   8  12   2       84.67       91.94     48.55 o 
   1  13   2     1354.10     1519.12     40.43 o 
   3  13   2     1272.13     1307.52    103.63 o 
   5  13   2       50.96       84.95     41.41 o 
   7  13   2      393.53      475.36    117.72 o 
   0  14   2       84.25       59.91     25.91 o 
   2  14   2      118.99       90.61     32.31 o 
   4  14   2      130.50      199.87     38.42 o 
   6  14   2       88.80        1.08     72.97 o 
   8  14   2       93.38      143.84     93.71 o 
   1  15   2     2238.65     2167.53     61.47 o 
   3  15   2     1700.58     1711.48     50.75 o 
   5  15   2      343.36      318.43     49.01 o 
   7  15   2       20.20       41.72     50.12 o 
   0  16   2     1001.28     1031.11    123.53 o 
   2  16   2     1131.88     1272.93     74.89 o 
   4  16   2      833.59      801.38     51.46 o 
   6  16   2      149.75      199.84    130.99 o 
   1  17   2     1861.01     1786.73    123.02 o 
   3  17   2     1502.39     1574.00    112.41 o 
   5  17   2      381.35      372.14     52.46 o 
   7  17   2      126.85      150.80     51.46 o 
   0  18   2     1101.70     1053.70    109.46 o 
   2  18   2     1282.14     1205.97    100.36 o 
   4  18   2      487.04      549.18     50.31 o 
   6  18   2      153.91      108.39     62.24 o 
   1  19   2      644.99      676.63     45.85 o 
   3  19   2      182.14      105.63     45.91 o 
   5  19   2      456.07      459.88     55.14 o 
   7  19   2       78.37       75.66    119.59 o 
   0  20   2     1634.80     1685.23    184.01 o 
   2  20   2      391.79      469.22     63.02 o 
   4  20   2      386.89      456.40    104.26 o 
   6  20   2      503.99      417.63     55.73 o 
   1  21   2     1174.32     1124.64     87.12 o 
   3  21   2      430.32      487.80     52.54 o 
   5  21   2      231.99      254.15     56.55 o 
   0  22   2      889.41      851.49    106.92 o 
   2  22   2     1208.48     1126.88    211.63 o 
   4  22   2      464.43      343.91     57.45 o 
   6  22   2       69.98       42.50     51.52 o 
   1  23   2      149.48      182.92     50.30 o 
   3  23   2      228.43      223.18     66.61 o 
   5  23   2      132.18       59.36     55.26 o 
   0  24   2      613.39      605.14     55.80 o 
   2  24   2      874.74      869.49     59.61 o 
   4  24   2      283.16      315.55     55.52 o 
   1  25   2      348.76      481.13     61.14 o 
   3  25   2      360.96      310.86     56.79 o 
   0  26   2      167.66      289.21    118.32 o 
   2  26   2       91.16       54.82     55.47 o 
   4  26   2       70.97       20.67     84.74 o 
   1  27   2       93.24      191.31     53.97 o 
   3  27   2        6.38       31.95     53.33 o 
   0  28   2       75.76      206.92     54.18 o 
   2  28   2       25.28        3.28     53.52 o 
   1  29   2       51.81       11.06     53.12 o 
   0  30   2        5.39       10.78     52.57 o 
   1   1   3     1781.15     2137.38     68.11 o 
   3   1   3      350.35      390.64     43.52 o 
   5   1   3      140.00      178.21     39.45 o 
   7   1   3       17.29       58.19     58.19 o 
   0   2   3     2056.77     2077.98     35.19 o 
   2   2   3     2721.61     2890.18     69.76 o 
   4   2   3      463.13      478.86     73.81 o 
   6   2   3       43.33      131.51     39.80 o 
   8   2   3        6.46       31.89     46.74 o 
   1   3   3     2720.07     2943.12    240.57 o 
   3   3   3      344.49      331.96     87.66 o 
   5   3   3      129.13       80.13     38.92 o 
   7   3   3      228.33      321.28     48.32 o 
   0   4   3      213.42      204.48     30.03 o 
   2   4   3     1259.86     1176.04    116.49 o 
   4   4   3      421.70      491.27     43.86 o 
   6   4   3       66.11       82.19     41.11 o 
   8   4   3       36.73      118.65     46.26 o 
   1   5   3     3717.82     3659.39    335.29 o 
   3   5   3     1356.24     1400.47    205.44 o 
   5   5   3      132.81      184.07     60.95 o 
   7   5   3       41.36       49.30     49.30 o 
   0   6   3     1883.63     1706.74    149.72 o 
   2   6   3     2310.81     2454.84     83.86 o 
   4   6   3      976.71      956.99     52.35 o 
   6   6   3      184.00      262.85     45.23 o 
   8   6   3       71.91        8.97     55.58 o 
   1   7   3     2868.32     2955.59    146.94 o 
   3   7   3      629.07      645.65     50.13 o 
   5   7   3     1450.43     1477.37     52.95 o 
   7   7   3     1122.14      900.09     67.72 o 
   0   8   3     7950.14     8139.57    719.14 o 
   2   8   3     3605.35     3709.39    248.32 o 
   4   8   3     2251.50     2219.58     77.47 o 
   6   8   3      515.78      535.43     47.73 o 
   8   8   3       90.96       28.08     60.23 o 
   1   9   3     2476.03     2616.41    291.09 o 
   3   9   3     2470.72     2551.09    197.91 o 
   5   9   3     2195.49     2323.15     65.66 o 
   7   9   3      375.64      487.49    171.57 o 
   0  10   3     3773.20     3710.51    255.88 o 
   2  10   3     2086.21     2139.82     97.38 o 
   4  10   3     1221.04     1375.81     86.38 o 
   6  10   3      841.15      815.32     54.66 o 
   1  11   3     4286.98     4342.19    217.99 o 
   3  11   3      790.60      786.50     97.49 o 
   5  11   3      204.88      191.65    169.94 o 
   7  11   3       48.49      120.49     45.10 o 
   0  12   3     2965.49     2945.42    310.54 o 
   2  12   3     3704.13     3787.49    283.15 o 
   4  12   3     2165.00     2060.65    135.31 o 
   6  12   3      372.57      406.21     52.36 o 
   1  13   3     3501.02     3753.31    169.13 o 
   3  13   3     3462.75     3708.86    251.55 o 
   5  13   3     1082.68     1112.70     56.33 o 
   7  13   3      131.66       68.93     50.26 o 
   0  14   3     1965.92     2017.28     71.63 o 
   2  14   3      421.95      449.24     94.74 o 
   4  14   3      158.33      138.21     46.12 o 
   6  14   3      184.02      297.95     50.21 o 
   1  15   3      496.01      504.78     40.91 o 
   3  15   3      583.31      550.88     48.25 o 
   5  15   3      477.22      477.13     52.85 o 
   7  15   3      150.36       95.36     70.58 o 
   0  16   3      596.50      653.40     74.35 o 
   2  16   3      121.36       94.81     40.51 o 
   4  16   3      135.39      180.46     47.33 o 
   6  16   3      106.92       46.32     51.09 o 
   1  17   3      336.64      332.48     53.60 o 
   3  17   3      407.39      494.65    129.49 o 
   5  17   3      214.44      177.05     69.96 o 
   0  18   3      543.28      612.63     45.69 o 
   2  18   3      419.13      478.48     48.40 o 
   4  18   3       69.86       32.45     52.15 o 
   6  18   3      136.55      131.28     51.43 o 
   1  19   3       39.60       29.65     44.83 o 
   3  19   3      100.08       60.41     48.89 o 
   5  19   3       31.65       16.06     51.76 o 
   0  20   3      307.85      355.91     45.80 o 
   2  20   3      511.05      537.01     53.83 o 
   4  20   3      133.20      242.65     76.18 o 
   1  21   3      133.92      186.65     73.47 o 
   3  21   3       95.90       51.53     53.09 o 
   5  21   3        8.08       31.62     53.23 o 
   0  22   3       73.48       28.33     49.71 o 
   2  22   3       46.78       81.17     51.34 o 
   4  22   3       23.24       51.86     53.08 o 
   1  23   3       52.01       63.15     51.03 o 
   3  23   3      110.09       66.86     53.85 o 
   0  24   3      174.12      124.70     53.99 o 
   2  24   3      114.95      141.09     59.55 o 
   4  24   3       11.73        6.74     51.14 o 
   1  25   3      102.02       52.23     54.08 o 
   3  25   3       94.96       38.82     53.70 o 
   0  26   3      129.89        5.68     56.22 o 
   2  26   3       22.66        5.65     54.32 o 
   1  27   3       91.12      162.61     52.46 o 
   0  28   3      275.64      252.16     54.77 o 
   0   0   4     2991.54     3047.76     71.55 o 
   2   0   4     1674.89     1739.15     69.63 o 
   4   0   4     1436.17     1331.08     79.11 o 
   6   0   4      806.44      782.15     77.73 o 
   1   1   4     1974.83     2024.49    137.74 o 
   3   1   4      721.70      690.48     44.33 o 
   5   1   4      271.87      268.04     49.83 o 
   7   1   4       44.40       50.56     46.89 o 
   0   2   4     2146.85     2358.45    110.01 o 
   2   2   4     2815.78     2751.20    155.70 o 
   4   2   4     1216.15     1345.56     55.15 o 
   6   2   4       62.11        1.04     51.17 o 
   1   3   4     1696.11     1723.04    119.43 o 
   3   3   4      816.80      862.41     47.43 o 
   5   3   4      535.38      587.00     53.81 o 
   7   3   4      279.05      230.48     46.80 o 
   0   4   4     6038.10     6173.43    418.48 o 
   2   4   4     2479.69     2580.64    101.75 o 
   4   4   4      954.71     1012.39     52.94 o 
   6   4   4      546.13      594.94     92.69 o 
   1   5   4     1864.60     1933.29    185.43 o 
   3   5   4     1016.34     1019.86    122.20 o 
   5   5   4      256.21      338.79     91.84 o 
   7   5   4       72.23       45.76     45.30 o 
   0   6   4      262.23      236.57     37.93 o 
   2   6   4      669.41      767.84     62.20 o 
   4   6   4      187.69      221.84     78.22 o 
   6   6   4       28.37      130.70     47.27 o 
   1   7   4     1812.42     1829.60    123.35 o 
   3   7   4      942.50     1154.80    215.74 o 
   5   7   4      450.55      458.86     88.78 o 
   7   7   4       55.08       41.09     47.13 o 
   0   8   4      540.98      489.96     47.93 o 
   2   8   4        2.06       20.34     35.94 o 
   4   8   4      539.95      520.02     57.71 o 
   6   8   4       88.43       26.03    104.70 o 
   1   9   4      277.99      347.17     38.37 o 
   3   9   4     1124.71     1241.86     75.11 o 
   5   9   4      843.28      801.30     84.96 o 
   0  10   4      236.98      241.01     59.57 o 
   2  10   4     1476.90     1413.29    219.56 o 
   4  10   4      155.85      215.17     70.32 o 
   6  10   4       62.70       82.37    156.86 o 
   1  11   4      470.00      377.54     40.89 o 
   3  11   4      299.72      253.06     49.20 o 
   5  11   4       88.26       96.90     77.06 o 
   0  12   4      778.17      790.81     49.56 o 
   2  12   4     2234.81     2206.17    149.88 o 
   4  12   4      350.22      361.30     53.78 o 
   6  12   4       54.57       47.89     47.89 o 
   1  13   4      918.30      814.07     60.01 o 
   3  13   4      377.18      355.52     48.75 o 
   5  13   4      193.18      209.87     68.78 o 
   0  14   4       35.28       30.26     38.90 o 
   2  14   4      293.57      229.06     46.14 o 
   4  14   4        6.04      109.33     49.68 o 
   6  14   4       49.64       60.74     52.54 o 
   1  15   4      954.12      995.98    134.77 o 
   3  15   4      505.63      421.46     53.81 o 
   5  15   4      150.50      271.89     50.21 o 
   0  16   4     1075.72     1039.61     69.41 o 
   2  16   4      579.42      612.19    107.38 o 
   4  16   4      176.21       99.16     75.56 o 
   1  17   4      347.78      289.24     50.34 o 
   3  17   4      230.11      261.41     51.76 o 
   5  17   4      240.44      152.12    105.85 o 
   0  18   4     1662.03     1579.82    169.70 o 
   2  18   4      594.44      518.82     57.27 o 
   4  18   4      170.00      271.59     84.03 o 
   1  19   4      534.61      571.38     59.55 o 
   3  19   4      320.57      270.32     56.13 o 
   0  20   4      329.20      317.51     94.18 o 
   2  20   4      315.47      446.65     82.60 o 
   4  20   4       93.77       67.30     52.25 o 
   1  21   4      598.22      541.24     81.31 o 
   3  21   4      150.63       83.32     54.37 o 
   0  22   4      437.06      474.14    136.68 o 
   2  22   4      205.43      258.91     96.28 o 
   1  23   4      192.53      256.03     56.11 o 
   3  23   4      183.23      122.12     64.51 o 
   0  24   4      320.32      392.68    159.48 o 
   2  24   4      224.71      115.94     55.00 o 
   1  25   4      102.10      273.72    133.38 o 
   0  26   4      145.13      155.35     63.13 o 
   1   1   5      216.65      273.75     40.21 o 
   3   1   5      352.12      212.01     47.54 o 
   5   1   5       93.58       79.04     48.77 o 
   0   2   5      208.53      228.00     36.49 o 
   2   2   5      133.25      131.52     41.39 o 
   4   2   5        0.36       65.13     46.28 o 
   6   2   5        6.74        8.61     47.29 o 
   1   3   5      334.73      313.02     39.78 o 
   3   3   5      254.20      194.12     47.38 o 
   5   3   5      326.52      259.27     52.37 o 
   0   4   5      141.85       91.30     36.31 o 
   2   4   5      377.23      340.27     47.78 o 
   4   4   5      319.32      282.93     52.53 o 
   6   4   5       75.71       84.56     73.52 o 
   1   5   5      861.48      920.78     47.27 o 
   3   5   5      175.56      152.22     47.64 o 
   5   5   5       38.69       12.97     51.63 o 
   0   6   5      575.63      544.63     40.74 o 
   2   6   5      755.28      781.24     49.12 o 
   4   6   5      418.87      475.73     58.36 o 
   1   7   5      620.39      653.30     50.18 o 
   3   7   5      140.34      194.38     48.39 o 
   5   7   5      145.25      173.61     52.82 o 
   0   8   5     5394.17     5397.80    415.02 o 
   2   8   5     2757.00     2915.54    124.52 o 
   4   8   5      292.32      203.55     54.71 o 
   1   9   5     2113.97     2089.23    186.77 o 
   3   9   5      567.51      572.65     54.90 o 
   5   9   5       84.10      144.41     50.54 o 
   0  10   5      167.07      219.37     41.32 o 
   2  10   5      103.33      140.95     66.37 o 
   4  10   5      193.50      219.29     59.27 o 
   1  11   5      888.78      854.91     52.90 o 
   3  11   5      560.82      630.73    120.48 o 
   5  11   5      206.22      206.69     51.07 o 
   0  12   5      370.21      381.66     49.71 o 
   2  12   5      200.60      332.70     50.08 o 
   4  12   5      423.13      343.43     61.72 o 
   1  13   5      750.81      835.81    129.38 o 
   3  13   5      915.00      917.81     60.24 o 
   0  14   5     1558.79     1599.14    142.45 o 
   2  14   5      230.38      191.79     52.20 o 
   4  14   5      125.99      177.20     50.90 o 
   1  15   5      279.73      302.96     86.60 o 
   3  15   5       93.32      150.80    131.03 o 
   0  16   5      404.94      422.61     52.96 o 
   2  16   5      205.85      253.29     53.02 o 
   4  16   5        2.31       97.58    112.80 o 
   1  17   5      424.47      476.72     55.29 o 
   3  17   5      103.24      122.28     51.81 o 
   0  18   5      221.54      215.19     52.40 o 
   2  18   5       93.17      134.24     53.14 o 
   1  19   5        8.97       52.09     52.09 o 
   3  19   5       22.94       51.29     51.29 o 
   0  20   5      164.94      117.05     51.33 o 
   2  20   5       55.02       77.25     68.58 o 
   1  21   5       63.91        4.55     51.66 o 
   0  22   5       45.14       13.97     68.89 o 
   1  23   5      128.99      178.27     55.39 o 
   0  24   5       94.96       33.74     49.72 o 
   0   0   6      530.99      646.61     68.87 o 
   2   0   6      514.51      532.58     75.77 o 
   4   0   6      526.32      368.54     71.88 o 
   1   1   6      686.82      716.79     51.85 o 
   3   1   6      456.38      391.08     53.44 o 
   0   2   6     1416.67     1441.24     79.00 o 
   2   2   6      541.76      564.34     56.79 o 
   4   2   6       83.83       58.26     45.92 o 
   1   3   6      425.86      417.48     48.48 o 
   3   3   6      127.48      157.97     50.47 o 
   0   4   6      399.40      528.03     45.03 o 
   2   4   6      337.78      270.86     72.83 o 
   4   4   6       98.13      133.84     91.41 o 
   1   5   6      705.84      682.79     51.65 o 
   3   5   6      213.82      226.63     49.65 o 
   0   6   6      377.60      401.60     48.10 o 
   2   6   6       89.78      119.18     47.96 o 
   4   6   6       30.86      141.46     86.10 o 
   1   7   6      282.63      289.34     77.50 o 
   3   7   6       38.07       25.34     48.98 o 
   0   8   6       86.00      136.25     43.36 o 
   2   8   6       69.91       64.85     48.67 o 
   4   8   6       13.04        7.28     46.46 o 
   1   9   6      159.52      138.37     49.47 o 
   3   9   6       20.00       53.06     50.51 o 
   0  10   6       94.51      155.91     45.52 o 
   2  10   6        4.31       31.55     61.02 o 
   1  11   6      127.36      104.44     49.58 o 
   3  11   6       54.92       22.68     78.19 o 
   0  12   6      152.43      104.39     47.73 o 
   2  12   6       34.05        5.53     49.89 o 
   1  13   6      101.25       42.05     50.87 o 
   3  13   6       11.15       18.80     48.42 o 
   0  14   6      150.41      153.06    138.85 o 
   2  14   6       48.46       26.75     50.75 o 
   1  15   6      111.22      114.02     50.01 o 
   0  16   6      412.28      401.43     76.16 o 
   2  16   6      199.49      102.04     50.70 o 
   1  17   6      164.03      110.85     50.88 o 
   0  18   6      104.85       84.70     50.23 o 
   1  19   6      107.53       83.55     48.13 o 
   0  20   6      276.55      237.11     96.59 o 
   1   1   7       34.28       42.02     46.92 o 
   0   2   7      108.04      112.14     47.81 o 
   2   2   7        2.04       38.90     57.09 o 
   1   3   7      153.59      144.08     49.23 o 
   0   4   7      275.41      267.38     48.44 o 
   2   4   7      149.46      122.58     46.16 o 
   1   5   7      119.33       79.75     76.30 o 
   0   6   7       64.98      119.50     46.66 o 
   2   6   7       75.73      149.81     45.23 o 
   1   7   7       80.49      102.71     46.33 o 
   0   8   7      209.21      191.18     49.06 o 
   2   8   7      179.26      198.02     48.38 o 
   1   9   7      133.19       12.00     48.14 o 
   0  10   7      194.61      192.22     48.16 o 
   1  11   7      165.77       35.84     69.58 o 
   0  12   7      213.83      127.86     55.63 o 
   0  14   7      169.26      173.37     46.61 o 
                                                 
